# Supplementary material for: 4-(1H-Benzimidazol-2-yl)benzonitrile
Source: Acta Crystallogr Sect E Struct Rep Online. 2008 May 7;64(Pt 6):o1017. doi: 10.1107/S1600536808012932 (PMC2961444; doi:10.1107/S1600536808012932)
Supplement: Supplementary file 2 [file e-64-o1017-Isup2.hkl]

# 
# h,k,l, Fc-squared, Fo-squared, sigma(Fo-squared) and status flag 
# 
data_I
_shelx_title ' shelxl in P2(1)/n' 
_shelx_refln_list_code          4 
_shelx_F_calc_maximum      143.38 
_exptl_crystal_F_000       456.00 
_reflns_d_resolution_high  0.7601 
 
loop_ 
 _symmetry_equiv_pos_as_xyz 
 'x, y, z' 
 '-x+1/2, y+1/2, -z+1/2' 
 '-x, -y, -z' 
 'x-1/2, -y-1/2, z-1/2' 
 
_cell_length_a     7.2172 
_cell_length_b    11.8184 
_cell_length_c    12.7195 
_cell_angle_alpha  90.000 
_cell_angle_beta   92.057 
_cell_angle_gamma  90.000 
 
_shelx_F_squared_multiplier     1.000 
 
loop_ 
 _refln_index_h 
 _refln_index_k 
 _refln_index_l 
 _refln_F_squared_calc 
 _refln_F_squared_meas 
 _refln_F_squared_sigma 
 _refln_observed_status 
   2   0   0     4555.70     4415.01     41.45 o 
   4   0   0      147.92      137.24      0.75 o 
   6   0   0      369.33      402.43     10.06 o 
   8   0   0       79.82       84.33      6.53 o 
   1   1   0     3281.64     3153.42     20.73 o 
   2   1   0    20557.29    22094.36    485.54 o 
   3   1   0     1824.31     1877.16     16.61 o 
   4   1   0      243.27      224.85      3.19 o 
   5   1   0        9.26       10.93      0.93 o 
   6   1   0       47.53       47.48      3.10 o 
   7   1   0       11.00       11.24      1.94 o 
   8   1   0        0.26        2.36      1.10 o 
   9   1   0       12.71       14.92      1.96 o 
   0   2   0       83.32       87.97      2.11 o 
   1   2   0     4999.51     4881.99     37.95 o 
   2   2   0     8997.87     9352.20    250.04 o 
   3   2   0      320.56      315.45      2.27 o 
   4   2   0     1543.70     1665.07     19.92 o 
   5   2   0       60.59       64.03      1.85 o 
   6   2   0       15.33       17.39      1.28 o 
   7   2   0        9.22       10.80      1.67 o 
   8   2   0        7.76       10.30      1.20 o 
   9   2   0        3.60        5.73      1.43 o 
   1   3   0       47.68       43.35      1.21 o 
   2   3   0       61.54       53.88      0.95 o 
   3   3   0        4.03        4.44      0.39 o 
   4   3   0      435.94      436.53      5.22 o 
   5   3   0       98.63      100.34      2.13 o 
   6   3   0        0.00        1.37      1.13 o 
   7   3   0       21.46       23.47      1.73 o 
   8   3   0       13.75       13.70      1.35 o 
   9   3   0       13.65       15.91      3.22 o 
   0   4   0       28.99       24.57      2.51 o 
   1   4   0       97.91       92.04      1.51 o 
   2   4   0        0.14        0.93      0.41 o 
   3   4   0      316.32      333.26      4.04 o 
   4   4   0      152.82      160.50      2.28 o 
   5   4   0       46.10       43.76      1.71 o 
   6   4   0        0.62        0.45      1.00 o 
   7   4   0        0.04        2.81      0.83 o 
   8   4   0        1.37       -0.78      1.00 o 
   9   4   0        1.48        1.34      1.59 o 
   1   5   0      929.19      936.35      7.03 o 
   2   5   0       22.31       24.75      1.11 o 
   3   5   0       24.42       29.83      0.92 o 
   4   5   0        4.70        3.57      0.46 o 
   5   5   0      190.52      193.45      4.01 o 
   6   5   0        1.97        2.61      0.85 o 
   7   5   0       34.20       35.76      2.61 o 
   8   5   0        1.91        2.80      0.87 o 
   0   6   0        2.55        4.18      1.25 o 
   1   6   0     1219.03     1311.48     16.01 o 
   2   6   0        0.49        0.50      0.34 o 
   3   6   0       99.01       98.65      1.74 o 
   4   6   0        4.73        5.59      0.62 o 
   5   6   0       32.55       30.84      1.33 o 
   6   6   0        6.28        7.05      1.03 o 
   7   6   0       11.81        7.75      1.03 o 
   8   6   0       11.42       13.69      2.36 o 
   1   7   0      520.01      534.95      6.81 o 
   2   7   0       17.59       24.58      0.77 o 
   3   7   0       70.98       79.89      1.95 o 
   4   7   0       11.22        8.72      1.21 o 
   5   7   0        4.86        2.40      0.61 o 
   6   7   0        2.12        3.00      0.75 o 
   7   7   0       47.05       46.06      3.53 o 
   8   7   0        3.99        3.00      1.06 o 
   0   8   0      165.70      210.84      5.60 o 
   1   8   0       83.40       78.98      2.70 o 
   2   8   0       53.83       52.89      2.37 o 
   3   8   0       46.80       44.53      1.74 o 
   4   8   0        0.07        0.65      0.69 o 
   5   8   0       19.81       19.97      1.22 o 
   6   8   0        3.10        3.83      1.33 o 
   7   8   0        1.68        1.48      0.91 o 
   8   8   0        0.14       -0.35      1.15 o 
   1   9   0        7.99        9.21      1.14 o 
   2   9   0       34.36       39.51      1.77 o 
   3   9   0       63.65       65.14      2.96 o 
   4   9   0       11.20       10.45      1.02 o 
   5   9   0       26.17       23.28      1.34 o 
   6   9   0        0.13        0.60      0.52 o 
   7   9   0        1.14        1.75      3.17 o 
   0  10   0        0.77        0.48      1.61 o 
   1  10   0      236.88      248.39      4.80 o 
   2  10   0        4.49        5.05      1.99 o 
   3  10   0       74.10       78.81      3.61 o 
   4  10   0        9.19        8.93      1.45 o 
   5  10   0        0.22       -0.27      0.89 o 
   6  10   0        3.53        6.07      1.55 o 
   7  10   0        4.56        4.07      2.18 o 
   1  11   0        3.72        3.97      1.34 o 
   2  11   0        6.51        7.45      1.29 o 
   3  11   0       12.03       10.67      2.22 o 
   4  11   0        3.24        3.29      1.20 o 
   5  11   0        1.83        3.11      1.01 o 
   6  11   0        0.55        2.03      1.16 o 
   0  12   0        0.43        1.15      2.86 o 
   1  12   0       76.82       74.78      3.62 o 
   2  12   0        4.90        5.67      1.32 o 
   3  12   0       58.08       60.13      3.24 o 
   4  12   0        9.02       11.47      2.90 o 
   5  12   0       26.37       31.19      2.04 o 
   6  12   0        3.59        0.95      2.68 o 
   1  13   0        1.17       -0.24      1.11 o 
   2  13   0        2.20        3.56      0.83 o 
   3  13   0        1.50        1.10      1.29 o 
   4  13   0        1.03        2.34      1.39 o 
   5  13   0        0.82        4.26      1.86 o 
   0  14   0        0.66        3.13      1.17 o 
   1  14   0       39.93       34.79      4.89 o 
   2  14   0       10.46       15.17      2.07 o 
   3  14   0       30.47       30.03      3.37 o 
   4  14   0       21.17       20.82      2.37 o 
   1  15   0        5.56        5.91      1.68 o 
   2  15   0        5.24        6.79      1.41 o 
  -9   0   1        0.65        0.57      1.87 o 
  -7   0   1        1.44        4.27      2.02 o 
  -5   0   1       22.41       23.10      4.13 o 
  -3   0   1      133.16      119.93      2.22 o 
  -1   0   1       81.72       77.81      1.25 o 
   1   0   1     2590.45     2462.68     26.40 o 
   3   0   1       48.12       51.88      1.56 o 
   5   0   1      310.47      316.51      7.77 o 
   7   0   1      101.00       91.60     11.70 o 
   9   0   1       58.72       61.89      7.35 o 
  -9   1   1        3.01        1.42      1.14 o 
  -8   1   1       23.01       24.79      2.18 o 
  -7   1   1        3.52        2.72      0.95 o 
  -6   1   1        0.36        2.94      1.11 o 
  -5   1   1       20.72       19.27      1.50 o 
  -4   1   1       35.83       40.39      1.92 o 
  -3   1   1        8.14       10.23      0.67 o 
  -2   1   1     5223.94     5131.69     45.72 o 
  -1   1   1        9.67       10.07      0.29 o 
   0   1   1     2689.22     1815.32     24.00 o 
   1   1   1     1685.89     1560.29      9.52 o 
   2   1   1      233.17      226.21      2.03 o 
   3   1   1       68.06       67.83      1.17 o 
   4   1   1       47.67       44.33      1.23 o 
   5   1   1      163.13      168.73      3.06 o 
   6   1   1        8.85       11.75      0.97 o 
   7   1   1       72.29       78.11      4.30 o 
   8   1   1        0.08        0.89      0.93 o 
   9   1   1        0.01        0.13      1.29 o 
  -9   2   1        0.02       -1.69      1.69 o 
  -8   2   1        2.04        2.08      0.82 o 
  -7   2   1       14.49       14.77      2.35 o 
  -6   2   1       38.59       41.80      2.07 o 
  -5   2   1        0.24       -0.69      0.86 o 
  -4   2   1     1763.73     1963.68     23.44 o 
  -3   2   1      162.51      168.61      2.37 o 
  -2   2   1    11728.60    12200.33    248.88 o 
  -1   2   1    10454.33    10959.80    240.04 o 
   0   2   1      317.35      282.07      1.58 o 
   1   2   1     4456.34     4635.54     35.41 o 
   2   2   1      668.23      597.14      3.98 o 
   3   2   1      219.56      221.99      2.76 o 
   4   2   1      511.79      527.03      6.06 o 
   5   2   1       18.48       18.52      1.89 o 
   6   2   1       17.98       18.82      1.29 o 
   7   2   1        4.04        3.04      0.81 o 
   8   2   1       13.59       15.33      2.24 o 
   9   2   1       79.63       81.12      9.04 o 
  -9   3   1        9.65        7.95      1.59 o 
  -8   3   1        4.12        5.48      1.53 o 
  -7   3   1        0.27        0.63      1.08 o 
  -6   3   1      111.11      117.12      2.86 o 
  -5   3   1      370.28      425.02      6.67 o 
  -4   3   1     3840.54     4174.22     19.59 o 
  -3   3   1     1517.81     1533.07     16.98 o 
  -2   3   1       73.68       71.44      1.38 o 
  -1   3   1     8458.15     8742.47    242.49 o 
   0   3   1     1491.86     1514.42      8.38 o 
   1   3   1      542.79      499.21      3.29 o 
   2   3   1      464.04      461.49      3.00 o 
   3   3   1        0.65        1.44      0.71 o 
   4   3   1        0.04        0.26      0.42 o 
   5   3   1       26.92       26.72      1.66 o 
   6   3   1        2.82        2.21      1.09 o 
   7   3   1       69.80       68.44      3.91 o 
   8   3   1       15.14       15.01      1.30 o 
   9   3   1        6.85        4.30      1.42 o 
  -9   4   1        3.10        4.36      1.69 o 
  -8   4   1        0.50        1.53      1.00 o 
  -7   4   1      105.38      108.66      5.57 o 
  -6   4   1      528.21      564.31     12.32 o 
  -5   4   1       54.41       53.36      1.56 o 
  -4   4   1      402.96      394.58      4.80 o 
  -2   4   1      896.85      878.93      5.77 o 
  -1   4   1      156.06      141.66      1.28 o 
   0   4   1     1766.32     1683.26     11.78 o 
   1   4   1        1.73        1.18      0.21 o 
   2   4   1      888.12      940.16      5.71 o 
   3   4   1      938.12      999.69     11.38 o 
   4   4   1       61.73       56.21      1.62 o 
   5   4   1      171.35      182.40      3.70 o 
   6   4   1        0.16       -0.19      0.76 o 
   7   4   1      104.47      126.21      5.19 o 
   8   4   1        7.50        6.64      1.42 o 
   9   4   1        0.01        1.16      0.98 o 
  -8   5   1       46.37       43.01      3.54 o 
  -7   5   1        0.58        2.42      0.88 o 
  -6   5   1      445.77      478.33     10.80 o 
  -5   5   1      886.56      950.14     17.24 o 
  -4   5   1        0.00        3.30      0.91 o 
  -3   5   1      266.70      246.84      3.15 o 
  -2   5   1      176.91      170.60      2.26 o 
  -1   5   1      623.62      654.29      8.07 o 
   0   5   1      443.91      443.11      3.83 o 
   1   5   1      360.76      354.36      4.24 o 
   2   5   1        5.78        5.30      1.02 o 
   3   5   1       69.65       75.54      1.49 o 
   4   5   1       40.60       44.47      1.46 o 
   5   5   1       35.57       33.90      1.16 o 
   6   5   1       44.22       39.96      2.43 o 
   7   5   1        0.01        1.52      1.67 o 
   8   5   1       12.15       10.05      1.82 o 
  -8   6   1       55.17       53.89      4.62 o 
  -7   6   1        0.24       -0.44      1.03 o 
  -6   6   1        7.32        6.88      1.02 o 
  -5   6   1       25.05       20.59      1.03 o 
  -4   6   1       78.52       76.98      2.17 o 
  -3   6   1      113.17      120.03      2.15 o 
  -2   6   1       30.81       36.56      0.85 o 
  -1   6   1      102.74      105.26      2.91 o 
   0   6   1       95.48       95.66      2.98 o 
   1   6   1      156.98      162.12      2.24 o 
   2   6   1        1.25        2.41      0.44 o 
   3   6   1       16.34       17.07      0.88 o 
   4   6   1        4.66        4.94      0.44 o 
   5   6   1       32.86       34.05      1.72 o 
   6   6   1        9.22       11.76      1.57 o 
   7   6   1        1.04        2.31      1.37 o 
   8   6   1       20.96       28.58      2.36 o 
  -8   7   1       20.60       18.39      2.52 o 
  -7   7   1       16.00       13.21      1.41 o 
  -6   7   1        5.23        5.19      1.08 o 
  -5   7   1       79.64       78.56      2.46 o 
  -4   7   1       44.43       43.96      1.46 o 
  -3   7   1       91.13       83.45      2.28 o 
  -2   7   1       74.76       69.74      1.39 o 
  -1   7   1        2.78        3.17      0.51 o 
   0   7   1      435.52      490.62      8.28 o 
   1   7   1       30.09       29.07      1.13 o 
   2   7   1       68.11       71.21      1.38 o 
   3   7   1       34.14       31.53      1.06 o 
   4   7   1        4.10        5.09      0.71 o 
   5   7   1        4.70        4.48      1.10 o 
   6   7   1       19.64       18.87      1.57 o 
   7   7   1        0.53        1.45      0.74 o 
   8   7   1       11.42        8.89      1.77 o 
  -8   8   1        2.61        2.99      1.27 o 
  -7   8   1        0.00       -0.63      0.89 o 
  -6   8   1        2.14        1.48      0.56 o 
  -5   8   1        7.73        7.86      1.00 o 
  -4   8   1       35.46       34.34      1.77 o 
  -3   8   1      282.45      297.93      5.69 o 
  -2   8   1       15.16       13.45      0.96 o 
  -1   8   1      256.55      270.48      4.78 o 
   0   8   1        3.14        1.79      1.09 o 
   1   8   1       11.76       13.07      1.19 o 
   2   8   1      100.72      102.84      1.95 o 
   3   8   1       15.90       14.08      0.95 o 
   4   8   1       17.16       12.97      1.06 o 
   5   8   1        0.26        1.11      0.45 o 
   6   8   1       33.48       34.08      2.69 o 
   7   8   1       11.07        9.26      1.56 o 
   8   8   1        0.04        0.05      1.87 o 
  -7   9   1        7.05        5.33      1.52 o 
  -6   9   1        0.06        1.70      0.68 o 
  -5   9   1        1.24        1.13      0.46 o 
  -4   9   1       10.78        8.04      0.80 o 
  -3   9   1        6.16        5.92      0.89 o 
  -2   9   1      335.93      366.73      8.52 o 
  -1   9   1       99.02      100.88      2.93 o 
   0   9   1       80.73       81.10      2.55 o 
   1   9   1       65.22       68.24      2.86 o 
   2   9   1       69.20       66.61      2.47 o 
   3   9   1        9.39        7.45      0.88 o 
   4   9   1        3.12        3.00      0.67 o 
   5   9   1        0.14        0.48      0.51 o 
   6   9   1        3.97        4.90      0.66 o 
   7   9   1        4.67        2.47      2.22 o 
  -7  10   1        0.85        0.67      2.07 o 
  -6  10   1        5.08        2.97      1.36 o 
  -5  10   1       70.86       71.90      3.62 o 
  -4  10   1       19.28       21.94      1.73 o 
  -3  10   1       20.38       20.35      1.66 o 
  -2  10   1       15.19       11.41      1.47 o 
  -1  10   1        2.75        1.56      1.22 o 
   0  10   1       82.34       84.31      3.27 o 
   1  10   1        0.81        0.90      1.76 o 
   2  10   1        7.94        8.99      1.40 o 
   3  10   1        7.80        8.88      1.28 o 
   4  10   1       97.14      102.01      3.40 o 
   5  10   1        2.86        3.28      0.85 o 
   6  10   1        2.81        2.24      1.12 o 
   7  10   1        3.75        6.67      3.51 o 
  -6  11   1       19.62       17.75      2.84 o 
  -5  11   1        1.45       -0.07      0.96 o 
  -4  11   1       20.16       19.38      1.40 o 
  -3  11   1      114.86      113.32      4.58 o 
  -2  11   1       25.58       23.95      1.86 o 
  -1  11   1       43.20       40.29      2.68 o 
   0  11   1      169.98      176.53      5.20 o 
   1  11   1        6.75        4.41      1.80 o 
   2  11   1        1.73        2.10      1.14 o 
   3  11   1        0.77        5.73      1.59 o 
   4  11   1        0.13       -0.89      0.89 o 
   5  11   1        0.72        0.99      0.97 o 
   6  11   1       21.28       18.38      2.36 o 
  -6  12   1        0.01        2.45      2.89 o 
  -5  12   1       12.59        9.22      1.40 o 
  -4  12   1        0.02        3.02      1.01 o 
  -3  12   1        1.73        2.30      0.98 o 
  -2  12   1        1.92        3.24      1.69 o 
  -1  12   1       18.66       18.26      1.41 o 
   0  12   1      142.85      154.26      4.18 o 
   1  12   1       23.35       23.44      2.48 o 
   2  12   1      141.33      152.89      6.29 o 
   3  12   1       23.00       21.98      1.73 o 
   4  12   1        0.22        1.19      0.93 o 
   5  12   1       12.81       16.95      1.66 o 
  -5  13   1       15.68       19.41      2.18 o 
  -4  13   1        2.04        2.33      1.13 o 
  -3  13   1        0.32        2.62      1.07 o 
  -2  13   1       15.64       14.06      2.22 o 
  -1  13   1       74.60       70.98      4.25 o 
   0  13   1        4.17        2.37      0.88 o 
   1  13   1       30.14       34.28      2.71 o 
   2  13   1       78.38       86.86      3.76 o 
   3  13   1        3.58        3.37      1.65 o 
   4  13   1        6.49        7.35      1.65 o 
   5  13   1        0.59        1.37      1.08 o 
  -4  14   1       13.87       16.35      1.81 o 
  -3  14   1       14.73       11.99      1.76 o 
  -2  14   1        1.08        2.62      1.15 o 
  -1  14   1        3.79        4.70      1.35 o 
   0  14   1        1.53        3.46      1.12 o 
   1  14   1        9.45        7.54      1.93 o 
   2  14   1       50.73       52.07      5.52 o 
   3  14   1       20.19       21.58      3.27 o 
   4  14   1       30.75       37.70      4.08 o 
  -2  15   1        1.40        1.97      1.23 o 
  -1  15   1        1.01        2.52      1.28 o 
   0  15   1       12.25       11.64      1.92 o 
   1  15   1       22.55       22.31      2.99 o 
   2  15   1        0.08        0.72      1.38 o 
  -8   0   2       11.06       10.50      1.79 o 
  -6   0   2      365.33      414.76     10.40 o 
  -4   0   2       83.87       78.15      3.13 o 
  -2   0   2      101.07       92.38      1.64 o 
   2   0   2      974.61      949.29     17.89 o 
   4   0   2      565.09      588.68      9.42 o 
   6   0   2        1.60        1.34      0.94 o 
   8   0   2       38.61       44.41      5.41 o 
  -9   1   2        1.78        3.73      1.48 o 
  -8   1   2       66.54       64.16      3.50 o 
  -7   1   2        4.91        5.52      1.08 o 
  -6   1   2       22.08       21.67      1.65 o 
  -5   1   2        0.51        0.20      1.39 o 
  -4   1   2      416.18      416.97     12.49 o 
  -3   1   2        0.94        1.29      1.26 o 
  -2   1   2      391.37      343.61      2.70 o 
  -1   1   2      148.62      138.82      1.78 o 
   0   1   2        6.14        8.67      0.22 o 
   1   1   2      534.89      506.41      2.81 o 
   2   1   2      123.75      105.20      1.57 o 
   3   1   2       20.04       20.16      0.97 o 
   4   1   2      262.64      264.81      3.33 o 
   5   1   2       65.25       61.46      1.82 o 
   6   1   2        5.35        6.55      1.87 o 
   7   1   2       35.97       38.59      2.15 o 
   8   1   2        2.32        0.84      1.92 o 
   9   1   2       22.93       22.29      3.34 o 
  -9   2   2        2.56        3.41      1.99 o 
  -8   2   2        0.39        2.70      1.09 o 
  -7   2   2       12.64       10.58      2.36 o 
  -6   2   2      137.88      138.98      3.11 o 
  -5   2   2       24.43       28.32      1.98 o 
  -4   2   2       39.26       45.17      1.06 o 
  -3   2   2        3.57        3.29      0.34 o 
  -2   2   2      540.89      520.58      3.57 o 
  -1   2   2      106.80      105.45      1.76 o 
   0   2   2       29.86       37.32      0.83 o 
   1   2   2       32.08       31.08      0.73 o 
   2   2   2      146.19      137.43      1.50 o 
   3   2   2      308.04      322.51      3.95 o 
   4   2   2        8.12        8.61      0.72 o 
   5   2   2       57.17       59.83      1.51 o 
   6   2   2      286.80      323.94      5.71 o 
   7   2   2       88.94       95.49      3.15 o 
   8   2   2        3.64        5.53      0.98 o 
   9   2   2        9.55        7.98      1.33 o 
  -9   3   2        4.70        5.57      1.40 o 
  -8   3   2        8.30        8.44      1.02 o 
  -7   3   2        0.00        1.33      0.97 o 
  -6   3   2       42.06       42.82      1.94 o 
  -5   3   2       36.32       34.91      1.03 o 
  -4   3   2      113.09      114.50      1.88 o 
  -3   3   2      231.26      242.51      3.04 o 
  -2   3   2       53.19       49.12      0.90 o 
  -1   3   2       42.34       41.26      0.77 o 
   0   3   2       22.21       18.16      1.14 o 
   1   3   2      727.09      732.60      4.36 o 
   2   3   2        4.63        3.23      0.40 o 
   3   3   2      295.59      306.98      3.88 o 
   4   3   2      402.55      422.82      5.08 o 
   5   3   2       65.76       62.53      1.55 o 
   6   3   2       27.75       31.44      2.32 o 
   7   3   2       29.75       33.63      2.26 o 
   8   3   2      118.39      133.62      5.82 o 
   9   3   2       25.06       23.03      2.54 o 
  -9   4   2        8.10        8.02      1.45 o 
  -8   4   2       15.29       14.98      1.30 o 
  -7   4   2        1.37        1.87      0.88 o 
  -6   4   2      157.59      162.85      5.85 o 
  -5   4   2       25.22       26.80      1.29 o 
  -4   4   2      703.29      739.88     10.23 o 
  -3   4   2      238.79      236.51      2.99 o 
  -2   4   2       33.88       36.07      1.00 o 
  -1   4   2      130.78      125.74      1.18 o 
   0   4   2      185.56      154.60      1.28 o 
   1   4   2      875.57      889.04      5.76 o 
   2   4   2        5.28        9.68      0.65 o 
   3   4   2       43.71       34.90      1.46 o 
   4   4   2        4.07        2.29      0.46 o 
   5   4   2        8.37        7.35      0.64 o 
   6   4   2      143.01      155.52      4.19 o 
   7   4   2       66.69       72.64      3.98 o 
   8   4   2       15.14       15.35      1.67 o 
   9   4   2        1.74        2.58      1.44 o 
  -8   5   2        0.38        1.86      1.63 o 
  -7   5   2        3.45        2.10      0.96 o 
  -6   5   2       44.62       37.16      2.41 o 
  -5   5   2      538.52      564.06     12.46 o 
  -4   5   2      255.65      259.49      4.12 o 
  -3   5   2      509.93      505.99      6.40 o 
  -2   5   2      908.58     1025.60     11.51 o 
  -1   5   2      504.61      516.31      6.00 o 
   0   5   2        4.56        4.88      0.33 o 
   1   5   2      287.37      302.84      3.62 o 
   2   5   2      172.36      172.26      2.51 o 
   3   5   2        2.67        4.48      0.37 o 
   4   5   2        0.12        0.59      0.70 o 
   5   5   2      302.45      321.20      4.68 o 
   6   5   2       31.93       29.49      1.78 o 
   7   5   2       16.35       15.79      1.42 o 
   8   5   2       41.56       34.39      3.24 o 
  -8   6   2      141.95      137.42      4.95 o 
  -7   6   2      189.78      175.47      7.40 o 
  -6   6   2       95.09       97.38      3.61 o 
  -5   6   2      458.30      480.70      6.34 o 
  -4   6   2      137.31      135.27      2.50 o 
  -3   6   2        3.83        2.99      0.54 o 
  -2   6   2      419.22      412.62      4.84 o 
  -1   6   2      120.17      125.72      0.91 o 
   0   6   2      391.55      402.61      5.27 o 
   1   6   2       57.97       67.89      1.65 o 
   2   6   2        0.49       -0.32      0.82 o 
   3   6   2      171.62      159.43      2.86 o 
   4   6   2        1.68        2.83      0.78 o 
   5   6   2       63.30       63.03      2.16 o 
   6   6   2       73.04       71.42      2.55 o 
   7   6   2       35.50       32.91      2.18 o 
   8   6   2        0.01        1.58      1.21 o 
  -8   7   2       20.76       19.06      2.62 o 
  -7   7   2      194.75      180.09     11.95 o 
  -6   7   2      369.90      354.12     21.89 o 
  -5   7   2       19.27       15.92      1.28 o 
  -4   7   2      161.91      175.50      3.52 o 
  -3   7   2       59.73       51.33      2.09 o 
  -2   7   2       81.02       77.89      1.39 o 
  -1   7   2      425.34      416.95      5.50 o 
   0   7   2      403.72      418.13      5.58 o 
   1   7   2      329.51      340.49      4.10 o 
   2   7   2      316.82      348.71      4.74 o 
   3   7   2      261.99      254.42      3.83 o 
   4   7   2      207.56      211.52      3.23 o 
   5   7   2        6.29        5.20      0.87 o 
   6   7   2       33.12       33.02      2.33 o 
   7   7   2        5.63        5.06      1.23 o 
   8   7   2        0.01        1.41      1.13 o 
  -8   8   2        6.67        6.94      1.94 o 
  -7   8   2       66.39       56.36      4.62 o 
  -6   8   2        2.65        2.03      0.89 o 
  -5   8   2        8.30        6.62      0.85 o 
  -4   8   2      441.12      444.81      8.01 o 
  -3   8   2        0.00        1.38      0.41 o 
  -2   8   2        5.33        6.62      0.68 o 
  -1   8   2        9.82       12.82      0.66 o 
   0   8   2       72.88       74.02      1.51 o 
   1   8   2       32.48       28.41      1.20 o 
   2   8   2        0.10        1.02      0.42 o 
   3   8   2       20.46       19.80      1.10 o 
   4   8   2       18.72       14.40      1.27 o 
   5   8   2       94.64       90.26      2.70 o 
   6   8   2        0.79        1.69      0.44 o 
   7   8   2       11.51       10.23      1.83 o 
   8   8   2        2.54        1.92      1.77 o 
  -7   9   2        0.66       -0.14      1.06 o 
  -6   9   2        2.04        2.06      0.93 o 
  -5   9   2       11.13        8.48      1.33 o 
  -4   9   2      103.42       90.07      2.83 o 
  -3   9   2      143.01      132.60      4.02 o 
  -2   9   2      206.94      193.67      4.71 o 
  -1   9   2      280.90      289.21      6.82 o 
   0   9   2        0.41        0.72      0.70 o 
   1   9   2       56.13       53.37      2.28 o 
   2   9   2       95.05       86.59      2.36 o 
   3   9   2        0.67       -0.01      1.09 o 
   4   9   2       86.29       83.43      2.49 o 
   5   9   2        2.22        2.10      0.45 o 
   6   9   2       11.27       11.22      1.08 o 
   7   9   2        1.12        1.67      1.21 o 
  -7  10   2        4.17        1.23      2.10 o 
  -6  10   2        0.62        0.02      1.10 o 
  -5  10   2       19.44       13.64      1.28 o 
  -4  10   2       30.38       28.85      2.00 o 
  -3  10   2        8.21        6.64      1.27 o 
  -2  10   2      252.21      230.69      6.56 o 
  -1  10   2       72.73       67.50      2.29 o 
   0  10   2        2.73        2.02      1.18 o 
   1  10   2       39.15       37.03      4.89 o 
   2  10   2       54.34       49.36      2.85 o 
   3  10   2       42.42       43.29      2.98 o 
   4  10   2        2.55        5.07      2.09 o 
   5  10   2       65.68       69.43      3.35 o 
   6  10   2        5.15        2.93      1.08 o 
   7  10   2        4.35        0.50      1.62 o 
  -6  11   2        3.14        2.75      1.11 o 
  -5  11   2        0.01        1.37      1.28 o 
  -4  11   2       52.66       51.57      3.16 o 
  -3  11   2        6.15        3.86      1.29 o 
  -2  11   2       83.10       85.55      4.80 o 
  -1  11   2       87.74       93.10      6.57 o 
   0  11   2       80.98       78.30      3.39 o 
   1  11   2       82.85       93.87      6.20 o 
   2  11   2        4.52        3.31      0.96 o 
   3  11   2       12.95       12.70      2.29 o 
   4  11   2        1.29        1.90      0.99 o 
   5  11   2        0.02        0.38      0.78 o 
   6  11   2        5.41        6.41      2.82 o 
  -5  12   2        0.17        1.12      1.30 o 
  -4  12   2        2.39        2.48      0.92 o 
  -3  12   2       39.21       36.65      2.21 o 
  -2  12   2        2.77        4.97      1.16 o 
  -1  12   2       16.09       16.38      1.61 o 
   0  12   2       11.87       14.01      2.36 o 
   1  12   2       81.76       90.05      5.15 o 
   2  12   2       38.86       39.41      1.95 o 
   3  12   2       38.10       35.13      2.61 o 
   4  12   2        2.89        4.96      1.24 o 
   5  12   2        2.00        3.61      1.34 o 
  -5  13   2       22.05       14.18      2.76 o 
  -4  13   2        0.05        2.42      1.19 o 
  -3  13   2       14.28       16.02      2.34 o 
  -2  13   2        9.86        8.56      2.37 o 
  -1  13   2        0.13        1.24      1.29 o 
   0  13   2       37.85       42.00      2.85 o 
   1  13   2        0.43        0.97      1.67 o 
   2  13   2        0.01        2.82      1.07 o 
   3  13   2       15.28       20.20      1.83 o 
   4  13   2       16.64       17.60      2.01 o 
   5  13   2        7.80       13.90      2.83 o 
  -4  14   2        1.84       -1.93      1.93 o 
  -3  14   2        0.04        2.13      1.09 o 
  -2  14   2       24.09       28.56      2.57 o 
  -1  14   2        0.01        1.54      1.20 o 
   0  14   2       30.57       27.20      2.82 o 
   1  14   2        3.67        4.44      1.30 o 
   2  14   2        0.17        1.74      1.33 o 
   3  14   2        0.66        3.81      1.45 o 
  -2  15   2        2.04        2.04      1.05 o 
  -1  15   2        0.00        2.04      1.29 o 
   0  15   2        0.08        1.85      1.33 o 
   1  15   2        8.80        9.45      1.30 o 
   2  15   2        0.28        0.52      1.04 o 
  -9   0   3       12.16       11.16      2.75 o 
  -7   0   3      108.11      104.75      6.18 o 
  -5   0   3       18.57       19.53      1.65 o 
  -3   0   3      126.45      112.69      3.24 o 
  -1   0   3      568.14      525.78      4.53 o 
   1   0   3       79.15       56.15      1.17 o 
   3   0   3      923.19      974.32     18.78 o 
   5   0   3        0.97        1.04      1.23 o 
   7   0   3       86.84       84.05      9.96 o 
   9   0   3        2.25        2.87      1.97 o 
  -9   1   3        1.43        0.84      0.97 o 
  -8   1   3        6.54        6.62      1.48 o 
  -7   1   3        2.84        2.10      0.79 o 
  -6   1   3        1.20        1.82      1.34 o 
  -5   1   3      113.67      119.18      4.00 o 
  -4   1   3       13.96        9.97      0.66 o 
  -3   1   3        1.05        2.55      0.65 o 
  -2   1   3      229.64      200.10      1.71 o 
  -1   1   3      579.17      532.89      3.26 o 
   0   1   3      182.31      162.80      1.09 o 
   1   1   3       44.21       34.07      0.55 o 
   2   1   3     1001.55      996.21      5.81 o 
   3   1   3        1.30        1.64      0.40 o 
   4   1   3      199.29      210.25      2.86 o 
   5   1   3      333.72      365.31      5.25 o 
   6   1   3       33.27       33.74      2.15 o 
   7   1   3        1.86        3.00      0.97 o 
   8   1   3        8.95       11.93      2.34 o 
   9   1   3        3.74        5.20      1.67 o 
  -9   2   3       16.71       17.56      2.22 o 
  -8   2   3       32.11       29.55      2.14 o 
  -7   2   3        1.50        1.31      1.69 o 
  -6   2   3       32.33       30.82      1.85 o 
  -5   2   3       44.54       45.31      1.60 o 
  -4   2   3       13.71       13.21      0.59 o 
  -3   2   3       45.67       48.61      1.18 o 
  -2   2   3        3.07        2.83      0.28 o 
  -1   2   3      240.05      203.38      1.55 o 
   0   2   3     1717.15     1641.10     11.21 o 
   1   2   3      978.19      928.33      5.42 o 
   2   2   3      676.56      675.34      4.57 o 
   3   2   3      201.63      219.89      2.80 o 
   4   2   3       17.46       17.12      0.79 o 
   5   2   3       12.05       12.50      0.84 o 
   6   2   3        3.50        4.76      0.70 o 
   7   2   3        7.14        6.26      1.26 o 
   8   2   3       13.90       13.16      1.09 o 
   9   2   3        1.65        0.55      1.03 o 
  -9   3   3       18.43       15.30      1.83 o 
  -8   3   3        0.65       -1.20      1.20 o 
  -7   3   3       42.52       46.00      2.24 o 
  -6   3   3       25.86       22.75      1.96 o 
  -5   3   3        6.07        6.02      0.92 o 
  -4   3   3       77.79       82.14      1.37 o 
  -3   3   3      534.57      538.73      6.30 o 
  -2   3   3        2.45        3.75      0.68 o 
  -1   3   3       91.37       90.12      1.38 o 
   0   3   3      412.33      394.56      3.00 o 
   1   3   3      948.65      880.46      5.27 o 
   2   3   3      187.37      166.99      1.75 o 
   3   3   3      311.61      309.32      3.81 o 
   4   3   3       22.78       19.95      1.01 o 
   5   3   3        0.06        0.94      0.60 o 
   6   3   3        2.10        1.15      1.01 o 
   7   3   3       32.74       29.87      2.57 o 
   8   3   3       20.32       19.21      1.55 o 
   9   3   3        0.87        1.37      0.95 o 
  -9   4   3        0.06        2.70      1.15 o 
  -8   4   3        0.02        0.12      0.75 o 
  -7   4   3       60.52       63.90      3.25 o 
  -6   4   3        0.01       -0.22      1.01 o 
  -5   4   3        3.46        1.47      1.02 o 
  -4   4   3       66.45       71.39      1.62 o 
  -3   4   3        4.82        4.67      0.57 o 
  -2   4   3      296.01      298.03      3.62 o 
  -1   4   3      255.11      266.22      2.48 o 
   0   4   3       69.09       69.38      1.24 o 
   1   4   3      107.96      109.84      2.12 o 
   2   4   3        8.11        9.32      0.58 o 
   3   4   3       25.15       22.62      1.24 o 
   4   4   3       28.25       26.16      1.59 o 
   5   4   3       87.39       96.69      2.59 o 
   6   4   3       87.53       95.85      3.17 o 
   7   4   3        2.54        4.58      1.03 o 
   8   4   3        0.12        0.82      0.82 o 
  -8   5   3       22.65       20.69      2.86 o 
  -7   5   3       61.35       61.93      2.86 o 
  -6   5   3       16.70       14.48      2.33 o 
  -5   5   3      139.22      141.55      4.58 o 
  -4   5   3        6.41        6.26      0.54 o 
  -3   5   3        1.02        2.79      0.66 o 
  -2   5   3      203.99      213.95      2.80 o 
  -1   5   3       54.90       52.16      1.34 o 
   0   5   3        1.60        1.36      0.70 o 
   1   5   3      140.41      141.21      2.05 o 
   2   5   3      365.41      393.99      4.71 o 
   3   5   3      644.28      653.77      7.65 o 
   4   5   3       84.49       80.74      1.98 o 
   5   5   3        0.01        1.25      0.73 o 
   6   5   3       53.56       51.58      2.05 o 
   7   5   3      148.38      156.81      5.85 o 
   8   5   3        1.23        1.06      1.03 o 
  -8   6   3       32.98       28.93      2.01 o 
  -7   6   3       22.43       21.66      2.17 o 
  -6   6   3        3.50        4.44      0.93 o 
  -5   6   3      250.44      246.49      4.65 o 
  -4   6   3       80.62       74.17      1.90 o 
  -3   6   3      156.88      163.65      2.76 o 
  -2   6   3        0.15        0.98      0.75 o 
  -1   6   3      347.21      343.04      4.11 o 
   0   6   3      557.26      599.93      6.92 o 
   1   6   3        4.46        4.12      0.52 o 
   2   6   3       46.16       39.65      1.11 o 
   3   6   3       23.04       21.62      1.19 o 
   4   6   3      288.94      303.26      5.86 o 
   5   6   3      466.96      511.48      9.07 o 
   6   6   3        4.26        3.91      0.75 o 
   7   6   3        2.07        1.03      1.21 o 
   8   6   3        8.52        8.27      1.42 o 
  -8   7   3        8.86        7.63      1.61 o 
  -7   7   3       32.32       25.98      1.88 o 
  -6   7   3       31.27       25.93      1.70 o 
  -5   7   3       29.66       24.00      1.07 o 
  -4   7   3       69.63       77.11      2.00 o 
  -3   7   3        0.27        1.34      0.50 o 
  -2   7   3      283.97      284.05      3.88 o 
  -1   7   3       27.19       25.55      0.91 o 
   0   7   3       11.72       12.90      0.77 o 
   1   7   3      371.81      388.96      5.52 o 
   2   7   3      127.18      115.74      2.01 o 
   3   7   3      263.85      261.60      4.72 o 
   4   7   3       26.57       29.85      1.84 o 
   5   7   3        4.22        3.50      0.89 o 
   6   7   3       65.56       60.80      3.87 o 
   7   7   3       16.59        8.57      1.92 o 
   8   7   3        0.09       -0.90      0.90 o 
  -8   8   3        0.06        1.97      1.18 o 
  -7   8   3        6.50        4.91      1.23 o 
  -6   8   3      137.80      127.56      5.93 o 
  -5   8   3       35.44       35.16      1.47 o 
  -4   8   3       29.64       22.71      1.58 o 
  -3   8   3      232.10      224.73      4.53 o 
  -2   8   3        3.76        3.11      1.03 o 
  -1   8   3        8.86       10.84      1.13 o 
   0   8   3        2.40        1.57      0.83 o 
   1   8   3      438.56      462.04      5.73 o 
   2   8   3        5.82        6.32      0.63 o 
   3   8   3      230.98      231.81      3.51 o 
   4   8   3       91.66       93.63      2.31 o 
   5   8   3       58.68       57.72      2.36 o 
   6   8   3        0.46        0.12      0.55 o 
   7   8   3        7.50        7.44      1.66 o 
  -7   9   3        0.61       -0.14      1.18 o 
  -6   9   3       13.92       13.40      1.83 o 
  -5   9   3       18.70       17.97      1.28 o 
  -4   9   3       10.84        6.98      1.08 o 
  -3   9   3        8.85        8.08      0.89 o 
  -2   9   3      150.23      156.80      2.91 o 
  -1   9   3       24.42       23.20      2.00 o 
   0   9   3       68.58       72.88      3.84 o 
   1   9   3      101.08       97.51      5.43 o 
   2   9   3      140.13      132.61      2.79 o 
   3   9   3      248.43      254.48      4.81 o 
   4   9   3       51.80       53.50      1.80 o 
   5   9   3        0.56        1.83      0.54 o 
   6   9   3        0.50        0.93      0.66 o 
   7   9   3        2.28        4.22      1.82 o 
  -7  10   3        2.61        2.33      2.05 o 
  -6  10   3       22.21       19.39      2.49 o 
  -5  10   3        6.73        4.82      1.06 o 
  -4  10   3       14.96       21.02      1.43 o 
  -3  10   3       13.74       13.58      1.71 o 
  -2  10   3       17.10       13.11      1.61 o 
  -1  10   3       34.02       35.13      2.07 o 
   0  10   3        7.18        8.17      1.48 o 
   1  10   3      109.99      110.67      4.27 o 
   2  10   3       59.57       58.32      2.36 o 
   3  10   3       26.07       26.45      1.92 o 
   4  10   3       23.39       17.61      1.32 o 
   5  10   3        3.58        3.64      1.75 o 
   6  10   3        3.21        1.24      2.00 o 
   7  10   3       41.07       40.22      4.03 o 
  -6  11   3        4.70        9.05      3.42 o 
  -5  11   3       18.87       21.41      2.98 o 
  -4  11   3       61.72       52.52      3.24 o 
  -3  11   3        2.53        1.69      0.77 o 
  -2  11   3       76.55       75.43      3.17 o 
  -1  11   3        0.67        1.81      1.10 o 
   0  11   3      156.86      162.10      4.76 o 
   1  11   3       14.58       15.88      2.28 o 
   2  11   3        0.23        1.33      0.88 o 
   3  11   3        1.03        2.51      1.22 o 
   4  11   3        0.40        0.96      0.95 o 
   5  11   3       37.08       38.35      3.89 o 
   6  11   3       16.96       14.80      2.62 o 
  -5  12   3        0.29        1.28      1.64 o 
  -4  12   3        2.26        1.76      1.50 o 
  -3  12   3        1.45        2.31      0.75 o 
  -2  12   3        0.20        1.83      1.27 o 
  -1  12   3        9.56       10.99      2.09 o 
   0  12   3       19.29       20.00      1.76 o 
   1  12   3      102.90      107.78      5.65 o 
   2  12   3       15.28       16.46      1.38 o 
   3  12   3       58.88       65.74      4.53 o 
   4  12   3        0.04        1.93      1.58 o 
   5  12   3        2.05        1.49      1.00 o 
  -4  13   3       13.73       18.01      1.52 o 
  -3  13   3        5.54        6.87      1.56 o 
  -2  13   3        3.60        3.91      2.32 o 
  -1  13   3       52.66       51.15      2.22 o 
   0  13   3       32.72       33.54      2.34 o 
   1  13   3       13.23       15.38      1.36 o 
   2  13   3        4.19        3.28      1.71 o 
   3  13   3        5.76        6.28      1.41 o 
   4  13   3        3.52        2.94      1.01 o 
  -3  14   3        4.52        2.91      1.81 o 
  -2  14   3        7.82        4.43      1.57 o 
  -1  14   3       21.98       24.70      2.53 o 
   0  14   3        0.08        2.12      1.10 o 
   1  14   3        0.06        2.10      1.12 o 
   2  14   3       36.74       34.88      1.88 o 
   3  14   3        1.38        2.89      1.28 o 
  -1  15   3        0.55        1.88      1.01 o 
   0  15   3       17.72       18.17      2.18 o 
   1  15   3        0.59        2.39      1.10 o 
  -8   0   4       19.94       18.46      3.38 o 
  -6   0   4        9.23        7.95      1.96 o 
  -4   0   4      147.31      143.60      2.76 o 
  -2   0   4       76.85       67.59      2.27 o 
   0   0   4      682.59      625.91      6.48 o 
   2   0   4       90.29       96.90      2.45 o 
   4   0   4       33.92       37.33      1.80 o 
   6   0   4      167.14      167.64      7.07 o 
   8   0   4        1.36        2.48      2.22 o 
  -9   1   4        6.27        7.15      1.86 o 
  -8   1   4        0.78        1.55      0.72 o 
  -7   1   4       56.53       55.85      2.34 o 
  -6   1   4       41.98       44.90      1.96 o 
  -5   1   4      216.50      229.79      5.14 o 
  -4   1   4      138.65      133.10      1.99 o 
  -3   1   4      511.42      501.75      6.35 o 
  -2   1   4       10.66       10.37      0.68 o 
  -1   1   4      243.15      207.78      1.61 o 
   0   1   4      112.89      107.00      1.84 o 
   1   1   4      100.72      102.97      1.48 o 
   2   1   4      123.27      117.24      1.26 o 
   3   1   4      116.55      119.41      1.79 o 
   4   1   4      401.03      447.98      5.35 o 
   5   1   4       47.84       45.05      1.18 o 
   6   1   4        4.35        3.43      0.57 o 
   7   1   4       15.22       15.82      1.26 o 
   8   1   4        7.99       10.96      2.77 o 
   9   1   4        1.32        2.04      1.20 o 
  -9   2   4        1.08        1.84      1.11 o 
  -8   2   4       24.84       24.86      1.84 o 
  -7   2   4       10.86       13.29      1.59 o 
  -6   2   4        3.46        3.16      1.45 o 
  -5   2   4        1.97        3.02      0.57 o 
  -4   2   4        2.73        3.29      0.45 o 
  -3   2   4        4.88        7.08      0.45 o 
  -2   2   4      840.54      845.61      5.17 o 
  -1   2   4      395.00      392.23      2.66 o 
   0   2   4      105.02       98.28      1.47 o 
   1   2   4      113.87      122.74      1.11 o 
   2   2   4      294.06      327.57      4.28 o 
   3   2   4      161.44      159.34      2.29 o 
   4   2   4       25.04       23.53      1.15 o 
   5   2   4      148.84      155.70      3.20 o 
   6   2   4       11.67       11.08      1.12 o 
   7   2   4       31.00       32.07      2.09 o 
   8   2   4        2.42        3.86      0.95 o 
   9   2   4        8.79        9.61      1.23 o 
  -9   3   4       32.35       30.30      3.93 o 
  -8   3   4       14.42       18.37      1.62 o 
  -7   3   4        0.16        1.17      1.44 o 
  -6   3   4       11.76       13.16      1.57 o 
  -5   3   4       46.98       48.82      1.27 o 
  -4   3   4       11.77       10.57      0.86 o 
  -3   3   4      106.64      106.57      2.21 o 
  -2   3   4       78.74       84.89      1.93 o 
  -1   3   4      177.18      167.31      1.85 o 
   0   3   4       39.56       39.82      1.05 o 
   1   3   4      467.06      475.53      3.18 o 
   2   3   4       64.14       76.94      1.68 o 
   3   3   4      387.14      426.17      5.05 o 
   4   3   4        9.40        7.22      0.74 o 
   5   3   4       61.15       64.19      2.64 o 
   6   3   4       24.54       26.10      1.27 o 
   7   3   4       24.35       24.08      1.50 o 
   8   3   4        0.41        1.90      0.98 o 
  -8   4   4        5.45        6.47      1.42 o 
  -7   4   4        2.52        2.34      0.93 o 
  -6   4   4       24.77       26.22      1.66 o 
  -5   4   4        1.31        3.08      0.68 o 
  -4   4   4        0.87        1.24      0.34 o 
  -3   4   4       62.18       56.28      1.08 o 
  -2   4   4      620.32      632.42      7.34 o 
  -1   4   4        2.33        2.44      0.38 o 
   0   4   4      728.20      781.14      9.65 o 
   1   4   4      800.64      835.20      9.48 o 
   2   4   4        0.18        0.75      0.35 o 
   3   4   4      313.86      317.16      4.07 o 
   4   4   4       12.96       11.62      0.68 o 
   5   4   4       11.11       12.80      0.87 o 
   6   4   4       10.48        8.91      1.13 o 
   7   4   4        0.90        0.99      0.79 o 
   8   4   4        0.70        3.28      1.23 o 
  -8   5   4        0.06       -1.01      1.01 o 
  -7   5   4       22.82       23.86      1.49 o 
  -6   5   4       37.32       43.13      2.05 o 
  -5   5   4        7.80        6.91      1.11 o 
  -4   5   4       22.64       21.88      0.74 o 
  -3   5   4       80.81       80.96      1.79 o 
  -2   5   4       97.30       90.13      1.48 o 
  -1   5   4       63.57       59.84      1.59 o 
   0   5   4      537.09      568.60      7.21 o 
   1   5   4      465.41      488.16      5.74 o 
   2   5   4       12.38        8.54      0.68 o 
   3   5   4       94.75       99.13      1.87 o 
   4   5   4        0.77        1.22      0.56 o 
   5   5   4        1.25        0.84      0.47 o 
   6   5   4        1.49        3.11      0.74 o 
   7   5   4        3.55        3.86      0.78 o 
   8   5   4       12.64       14.35      1.40 o 
  -8   6   4        1.70        1.37      1.07 o 
  -7   6   4        5.68        2.96      0.65 o 
  -6   6   4        8.87        9.55      1.85 o 
  -5   6   4        4.22        3.37      0.57 o 
  -4   6   4       68.66       65.96      1.96 o 
  -3   6   4       19.10       21.86      1.25 o 
  -2   6   4       61.56       48.77      0.98 o 
  -1   6   4      513.88      536.80      6.21 o 
   0   6   4       61.74       62.36      1.38 o 
   1   6   4       59.08       60.71      1.55 o 
   2   6   4       38.50       37.06      1.86 o 
   3   6   4        2.94        3.25      0.43 o 
   4   6   4      217.53      221.39      4.47 o 
   5   6   4        3.05        1.39      0.80 o 
   6   6   4        0.24        0.60      0.74 o 
   7   6   4        0.57        1.90      0.61 o 
   8   6   4        1.20        2.52      1.04 o 
  -8   7   4        0.01       -0.24      1.66 o 
  -7   7   4        8.88        6.91      1.40 o 
  -6   7   4        0.23        0.85      0.62 o 
  -5   7   4        5.46        4.63      1.05 o 
  -4   7   4        7.10        7.36      0.63 o 
  -3   7   4      116.75      114.30      2.57 o 
  -2   7   4        2.64        3.04      0.68 o 
  -1   7   4       23.09       25.21      1.36 o 
   0   7   4       14.05       11.19      0.56 o 
   1   7   4        7.94        6.91      0.87 o 
   2   7   4      400.15      405.16      6.07 o 
   3   7   4       66.98       69.50      2.15 o 
   4   7   4        0.00        0.23      0.45 o 
   5   7   4       99.13      105.05      2.76 o 
   6   7   4      106.38      101.37      2.23 o 
   7   7   4        9.92        6.66      1.41 o 
   8   7   4        1.88        1.82      0.97 o 
  -7   8   4        3.04        0.72      1.41 o 
  -6   8   4        9.00        6.83      0.85 o 
  -5   8   4       31.14       29.30      1.61 o 
  -4   8   4       11.59       12.72      1.20 o 
  -3   8   4       87.33       80.94      2.10 o 
  -2   8   4       11.98       11.14      0.55 o 
  -1   8   4       13.46       15.12      0.99 o 
   0   8   4      109.02      106.55      2.73 o 
   1   8   4       13.15       12.52      0.68 o 
   2   8   4       25.16       18.88      0.93 o 
   3   8   4      595.39      612.00      8.01 o 
   4   8   4      104.12      101.28      2.68 o 
   5   8   4      121.37      111.08      3.93 o 
   6   8   4        1.79        1.57      0.52 o 
   7   8   4        4.73        4.09      1.36 o 
  -7   9   4        2.92        3.41      1.57 o 
  -6   9   4        3.00        3.16      1.98 o 
  -5   9   4        0.56        1.23      0.73 o 
  -4   9   4        0.06        0.59      0.78 o 
  -3   9   4      203.70      208.86      4.58 o 
  -2   9   4        0.22        2.59      1.22 o 
  -1   9   4      115.79      112.96      2.30 o 
   0   9   4       69.41       73.93      2.43 o 
   1   9   4      409.52      420.62      7.34 o 
   2   9   4       23.53       25.78      1.95 o 
   3   9   4       59.27       48.02      2.13 o 
   4   9   4       23.66       24.56      1.56 o 
   5   9   4       94.17      100.47      4.50 o 
   6   9   4        3.20        1.14      0.50 o 
   7   9   4        2.49       -0.67      4.38 o 
  -6  10   4        2.45        1.12      1.39 o 
  -5  10   4       15.83       13.45      1.12 o 
  -4  10   4       40.97       36.94      1.84 o 
  -3  10   4        2.75        3.64      0.79 o 
  -2  10   4       11.34       10.13      1.35 o 
  -1  10   4      422.98      465.23     10.86 o 
   0  10   4        2.05        3.52      1.09 o 
   1  10   4      117.45      108.22      3.83 o 
   2  10   4      179.45      195.60      5.07 o 
   3  10   4       39.56       41.38      2.02 o 
   4  10   4       17.10       17.24      1.59 o 
   5  10   4        9.91       10.50      0.92 o 
   6  10   4        2.84        0.60      1.19 o 
  -6  11   4        1.61        3.84      1.89 o 
  -5  11   4       15.62       15.36      2.90 o 
  -4  11   4        4.33        5.32      0.92 o 
  -3  11   4       48.62       57.96      2.73 o 
  -2  11   4       12.90       15.27      1.54 o 
  -1  11   4       11.07       11.29      2.12 o 
   0  11   4      204.56      225.21      5.64 o 
   1  11   4       62.16       67.11      3.35 o 
   2  11   4       13.72       17.56      1.59 o 
   3  11   4        0.45       -0.21      1.15 o 
   4  11   4        7.28        7.11      1.11 o 
   5  11   4        0.06        0.48      0.81 o 
   6  11   4        0.39        0.84      0.69 o 
  -5  12   4        1.50        3.26      2.02 o 
  -4  12   4        1.10        0.63      0.82 o 
  -3  12   4        7.66        8.29      1.17 o 
  -2  12   4       25.26       26.77      2.39 o 
  -1  12   4       33.27       35.81      1.88 o 
   0  12   4        3.32        4.85      1.36 o 
   1  12   4        9.38        9.93      1.37 o 
   2  12   4       56.70       53.62      3.47 o 
   3  12   4        7.07       10.97      1.50 o 
   4  12   4       12.76       13.80      1.84 o 
   5  12   4       12.70       13.97      2.10 o 
  -4  13   4        3.27        2.19      1.18 o 
  -3  13   4        8.08        6.78      1.88 o 
  -2  13   4       33.45       33.57      2.54 o 
  -1  13   4       21.98       22.56      2.71 o 
   0  13   4        3.66        2.55      0.81 o 
   1  13   4        0.82        1.22      1.08 o 
   2  13   4       43.88       47.95      2.79 o 
   3  13   4        0.06        0.55      0.74 o 
   4  13   4        1.64        0.02      0.79 o 
  -3  14   4       55.21       59.66      5.76 o 
  -2  14   4        6.53        7.73      1.39 o 
  -1  14   4        6.93        9.95      1.28 o 
   0  14   4       10.55        8.56      1.20 o 
   1  14   4        0.48        2.95      1.02 o 
   2  14   4       12.60       14.25      2.91 o 
   3  14   4        4.79        9.16      2.56 o 
  -1  15   4        2.27        2.81      1.79 o 
   0  15   4        0.00        2.14      2.14 o 
  -9   0   5        0.68        0.01      1.73 o 
  -7   0   5        9.60       10.72      2.74 o 
  -5   0   5       13.03       10.22      2.66 o 
  -3   0   5      210.47      203.68      3.73 o 
  -1   0   5       59.13       51.98      2.17 o 
   1   0   5       32.15       30.22      1.24 o 
   3   0   5     1229.47     1294.66     24.41 o 
   5   0   5       29.32       28.79      1.58 o 
   7   0   5       14.66       16.14      1.66 o 
  -9   1   5        4.90        4.64      1.87 o 
  -8   1   5        1.79        1.25      1.01 o 
  -7   1   5        0.02        1.68      1.05 o 
  -6   1   5      119.62      122.55      3.37 o 
  -5   1   5       11.58       11.82      0.95 o 
  -4   1   5       86.53       85.90      1.62 o 
  -3   1   5        7.48        7.99      0.63 o 
  -2   1   5        0.15       -0.35      0.42 o 
  -1   1   5     1037.48     1098.88      7.08 o 
   0   1   5        0.19        0.22      0.19 o 
   1   1   5      342.24      339.81      2.63 o 
   2   1   5      191.97      215.72      2.88 o 
   3   1   5       48.63       54.37      0.97 o 
   4   1   5       44.91       42.63      1.17 o 
   5   1   5      159.43      167.07      3.42 o 
   6   1   5        2.02        1.96      0.58 o 
   7   1   5        3.29        3.50      0.94 o 
   8   1   5       18.54       18.18      1.95 o 
  -9   2   5        1.74        1.16      1.13 o 
  -8   2   5        9.97       11.93      1.86 o 
  -7   2   5        4.44        4.59      2.12 o 
  -6   2   5        5.40        4.16      1.13 o 
  -5   2   5        3.66        2.26      0.67 o 
  -4   2   5      113.12      110.96      2.07 o 
  -3   2   5      271.83      281.08      3.49 o 
  -2   2   5       92.44       89.72      1.98 o 
  -1   2   5      135.66      141.78      1.35 o 
   0   2   5      147.83      156.54      1.73 o 
   1   2   5     1689.62     1853.36     20.38 o 
   2   2   5        1.17        1.87      0.32 o 
   3   2   5       34.08       39.28      1.18 o 
   4   2   5       34.20       39.52      1.34 o 
   5   2   5        0.13        0.83      0.74 o 
   6   2   5       73.30       78.36      2.19 o 
   7   2   5       18.22       18.02      1.20 o 
   8   2   5        3.58        4.39      1.21 o 
  -8   3   5       13.53       12.32      1.94 o 
  -7   3   5        0.67        1.73      1.13 o 
  -6   3   5        3.12        2.40      1.01 o 
  -5   3   5       13.22       13.30      0.95 o 
  -4   3   5      144.63      153.29      2.54 o 
  -3   3   5        9.92       10.72      0.65 o 
  -2   3   5        3.08        2.67      0.44 o 
  -1   3   5      358.62      393.29      5.76 o 
   0   3   5      993.92     1058.32     11.83 o 
   1   3   5       74.53       78.45      1.90 o 
   2   3   5      333.11      378.15      4.57 o 
   3   3   5      457.47      483.78      5.77 o 
   4   3   5        0.08       -0.15      0.65 o 
   5   3   5       73.34       80.60      2.18 o 
   6   3   5        1.09        0.28      0.64 o 
   7   3   5        1.72        2.60      0.81 o 
   8   3   5        6.71        7.68      1.57 o 
  -8   4   5        6.21        5.31      1.32 o 
  -7   4   5        1.89        1.83      1.09 o 
  -6   4   5       24.69       27.38      1.68 o 
  -5   4   5        9.23        9.58      1.10 o 
  -4   4   5       23.12       19.62      1.04 o 
  -3   4   5        7.98        8.39      0.59 o 
  -2   4   5      374.22      397.14      5.29 o 
  -1   4   5       18.19       21.64      0.95 o 
   0   4   5      803.45      899.27     10.15 o 
   1   4   5        0.35        0.97      0.49 o 
   2   4   5      746.95      792.16      9.81 o 
   3   4   5        3.82        4.27      0.58 o 
   4   4   5       35.92       38.87      1.20 o 
   5   4   5       57.80       55.39      1.98 o 
   6   4   5        5.96        4.81      0.80 o 
   7   4   5       14.27       15.95      1.46 o 
   8   4   5        0.82        1.94      1.02 o 
  -8   5   5        0.02       -0.24      1.04 o 
  -7   5   5       28.84       29.98      2.60 o 
  -6   5   5        2.18        1.38      0.87 o 
  -5   5   5        7.97        8.97      0.94 o 
  -4   5   5       31.51       29.20      1.20 o 
  -3   5   5        0.98        0.77      0.59 o 
  -2   5   5       52.36       61.30      1.81 o 
  -1   5   5      228.45      236.47      3.18 o 
   0   5   5      318.69      334.49      4.04 o 
   1   5   5       35.61       31.08      1.02 o 
   2   5   5      383.17      429.27      5.17 o 
   3   5   5      246.49      267.61      3.79 o 
   4   5   5       71.75       68.37      2.29 o 
   5   5   5       41.14       38.61      1.70 o 
   6   5   5       19.49       19.52      1.31 o 
   7   5   5       26.25       24.70      1.82 o 
   8   5   5       30.44       33.11      3.95 o 
  -8   6   5        1.37        1.32      1.08 o 
  -7   6   5       30.77       31.65      1.83 o 
  -6   6   5       20.42       20.19      1.76 o 
  -5   6   5       22.56       21.42      1.45 o 
  -4   6   5       55.04       54.77      1.53 o 
  -3   6   5       42.33       41.40      1.44 o 
  -2   6   5       95.87       97.90      2.08 o 
  -1   6   5      313.74      328.11      4.43 o 
   0   6   5        1.65        4.03      0.74 o 
   1   6   5      714.52      786.60     12.35 o 
   2   6   5        4.01        3.44      0.60 o 
   3   6   5       13.59       15.20      0.86 o 
   4   6   5      105.81       99.16      2.84 o 
   5   6   5       33.64       31.70      1.43 o 
   6   6   5       20.55       20.52      1.20 o 
   7   6   5        0.57        1.97      0.94 o 
   8   6   5        3.20        1.72      1.01 o 
  -8   7   5        0.98        1.14      1.27 o 
  -7   7   5        0.00       -0.47      0.79 o 
  -6   7   5        9.24       11.42      1.38 o 
  -5   7   5       48.08       49.87      2.44 o 
  -4   7   5        4.59        4.05      0.70 o 
  -3   7   5      108.65      114.20      4.29 o 
  -2   7   5        1.34        2.06      0.63 o 
  -1   7   5      152.94      157.60      2.57 o 
   0   7   5        1.35        3.07      0.49 o 
   1   7   5       48.93       48.65      1.49 o 
   2   7   5        1.40        1.34      0.71 o 
   3   7   5       40.30       38.22      2.49 o 
   4   7   5        5.92        6.64      0.69 o 
   5   7   5       12.48       15.57      1.67 o 
   6   7   5        0.97        1.30      0.92 o 
   7   7   5       62.41       63.69      5.34 o 
  -7   8   5        5.43        7.44      1.84 o 
  -6   8   5        0.07        0.62      0.73 o 
  -5   8   5       46.13       42.97      1.70 o 
  -4   8   5        0.23        0.28      0.51 o 
  -3   8   5       56.88       54.09      1.66 o 
  -2   8   5        0.82        1.95      0.50 o 
  -1   8   5       45.59       42.61      1.80 o 
   0   8   5       24.97       25.69      1.34 o 
   1   8   5       29.02       33.34      1.40 o 
   2   8   5        2.35        3.03      0.59 o 
   3   8   5       10.09       13.02      1.14 o 
   4   8   5        9.80        8.42      1.01 o 
   5   8   5       26.27       25.69      1.47 o 
   6   8   5        0.99        0.42      0.56 o 
   7   8   5        0.95        2.90      1.27 o 
  -7   9   5        1.60        1.06      1.59 o 
  -6   9   5        4.62        7.11      2.85 o 
  -5   9   5       48.60       51.41      4.45 o 
  -4   9   5        8.82        6.01      1.13 o 
  -3   9   5        3.29        3.66      0.73 o 
  -2   9   5       14.72       12.45      1.20 o 
  -1   9   5      103.13      109.06      2.67 o 
   0   9   5        3.60        3.95      0.76 o 
   1   9   5        0.80        0.87      0.77 o 
   2   9   5       14.93       13.01      1.18 o 
   3   9   5       48.77       46.55      2.14 o 
   4   9   5        7.60        6.09      0.99 o 
   5   9   5        5.42        4.30      0.60 o 
   6   9   5        0.23       -0.24      0.60 o 
   7   9   5        3.07        0.14      1.42 o 
  -6  10   5        0.09        4.62      3.92 o 
  -5  10   5        4.74        3.90      0.80 o 
  -4  10   5        5.19        4.48      0.91 o 
  -3  10   5        0.69        0.56      0.68 o 
  -2  10   5        7.69        6.20      1.01 o 
  -1  10   5       44.44       40.20      3.64 o 
   0  10   5        0.52        2.25      1.00 o 
   1  10   5      470.82      492.89     13.11 o 
   2  10   5        0.32       -0.26      0.77 o 
   3  10   5        1.89        3.55      0.82 o 
   4  10   5        7.68        2.95      0.89 o 
   5  10   5        0.58       -0.72      0.93 o 
   6  10   5        2.45        0.60      1.44 o 
  -6  11   5        5.94        7.38      2.05 o 
  -5  11   5       11.07       11.89      2.39 o 
  -4  11   5        2.52        1.70      1.28 o 
  -3  11   5        9.17       11.67      1.33 o 
  -2  11   5       53.75       48.26      2.78 o 
  -1  11   5      100.85      100.52      4.83 o 
   0  11   5        1.96        2.79      0.81 o 
   1  11   5       37.74       39.25      1.89 o 
   2  11   5       87.71       89.25      4.26 o 
   3  11   5      136.17      139.25      6.33 o 
   4  11   5       30.67       29.43      2.04 o 
   5  11   5        9.01       11.16      1.18 o 
  -5  12   5        8.38        6.94      1.88 o 
  -4  12   5       20.33       22.66      2.41 o 
  -3  12   5       98.44      113.89      4.72 o 
  -2  12   5       12.31       11.87      1.11 o 
  -1  12   5       47.74       46.85      2.97 o 
   0  12   5      243.89      259.46      5.33 o 
   1  12   5       25.04       25.87      2.14 o 
   2  12   5      112.86      115.82      3.48 o 
   3  12   5       83.85       82.43      4.51 o 
   4  12   5        0.76        3.42      1.09 o 
   5  12   5       36.51       39.22      4.09 o 
  -4  13   5        0.31        2.58      1.01 o 
  -3  13   5        4.12        2.32      1.14 o 
  -2  13   5       85.02       86.40     10.13 o 
  -1  13   5       45.24       45.03      4.01 o 
   0  13   5       18.49       17.92      1.82 o 
   1  13   5        0.03        0.26      0.90 o 
   2  13   5       28.31       33.77      2.93 o 
   3  13   5        1.26        0.38      1.25 o 
   4  13   5       32.96       31.91      3.14 o 
  -3  14   5        0.03        1.20      1.32 o 
  -2  14   5        9.71        8.49      1.61 o 
  -1  14   5        2.53        1.95      1.00 o 
   0  14   5        2.84        3.08      1.16 o 
   1  14   5        4.44        6.18      1.40 o 
   2  14   5        0.90        3.41      1.24 o 
  -8   0   6       15.85       17.43      2.41 o 
  -6   0   6        0.61        5.30      1.71 o 
  -4   0   6      597.65      665.75     11.89 o 
  -2   0   6      102.24       99.14      2.97 o 
   0   0   6     1105.01     1160.84     22.70 o 
   2   0   6     1093.92     1173.36     18.53 o 
   4   0   6      146.43      151.97      4.25 o 
   6   0   6       26.82       27.35      2.83 o 
   8   0   6       51.50       52.52      3.22 o 
  -8   1   6        4.51        2.73      2.04 o 
  -7   1   6       16.78       15.39      1.90 o 
  -6   1   6       47.45       44.60      1.95 o 
  -5   1   6       10.48       10.67      0.84 o 
  -4   1   6       23.25       19.08      1.02 o 
  -3   1   6      362.03      359.31      4.81 o 
  -2   1   6      903.51      970.89     11.96 o 
  -1   1   6     1114.89     1216.71     14.81 o 
   0   1   6       10.95       10.54      0.54 o 
   1   1   6      722.12      791.38     12.79 o 
   2   1   6        3.74        4.04      0.74 o 
   3   1   6       65.08       69.12      1.37 o 
   4   1   6      154.91      161.15      3.12 o 
   5   1   6        0.00        0.42      0.48 o 
   6   1   6        0.19        0.74      0.48 o 
   7   1   6       55.35       49.77      3.69 o 
   8   1   6       28.14       30.09      2.08 o 
  -8   2   6        1.61        0.52      1.03 o 
  -7   2   6       15.58       17.93      1.50 o 
  -6   2   6        3.53        1.74      1.10 o 
  -5   2   6      101.23       94.94      2.38 o 
  -4   2   6       18.84       16.27      1.08 o 
  -3   2   6       36.56       39.86      1.27 o 
  -2   2   6      210.58      226.45      3.07 o 
  -1   2   6       44.38       39.25      1.52 o 
   0   2   6        3.16        5.00      0.83 o 
   1   2   6       32.26       33.34      1.14 o 
   2   2   6      385.37      395.95      4.70 o 
   3   2   6       31.51       34.45      1.31 o 
   4   2   6       57.10       59.93      1.67 o 
   5   2   6       23.03       23.14      1.07 o 
   6   2   6       35.36       36.15      1.94 o 
   7   2   6       43.93       46.51      2.67 o 
   8   2   6       12.97       11.97      1.14 o 
  -8   3   6       10.66        9.29      2.02 o 
  -7   3   6       11.70       15.59      1.27 o 
  -6   3   6        0.67        1.38      0.97 o 
  -5   3   6        0.40        1.24      0.70 o 
  -4   3   6        7.59        7.16      0.57 o 
  -3   3   6       63.21       62.95      1.31 o 
  -2   3   6       17.14       17.03      0.69 o 
  -1   3   6      345.31      353.46      4.37 o 
   0   3   6      621.02      666.19      7.68 o 
   1   3   6      515.30      575.33      7.26 o 
   2   3   6       13.51       19.05      0.74 o 
   3   3   6       11.51       14.02      0.86 o 
   4   3   6      221.31      242.38      4.96 o 
   5   3   6       87.01       91.37      2.38 o 
   6   3   6        0.50        1.07      0.43 o 
   7   3   6        0.92        2.51      0.64 o 
   8   3   6        3.37        2.84      1.17 o 
  -8   4   6        6.12        5.99      1.51 o 
  -7   4   6        4.31        4.27      1.12 o 
  -6   4   6        0.34        1.38      1.00 o 
  -5   4   6       16.60       16.24      1.36 o 
  -4   4   6        5.21        5.82      0.58 o 
  -3   4   6      205.42      213.27      3.11 o 
  -2   4   6       36.47       39.90      1.01 o 
  -1   4   6      439.08      467.32      5.45 o 
   0   4   6       40.72       37.18      1.07 o 
   1   4   6       42.20       37.77      1.06 o 
   2   4   6      159.86      147.73      2.33 o 
   3   4   6       20.63       24.40      1.16 o 
   4   4   6        0.42        2.07      0.97 o 
   5   4   6      109.31      114.68      2.85 o 
   6   4   6      115.28      122.43      4.11 o 
   7   4   6        0.00        0.93      1.20 o 
   8   4   6        1.57        2.13      0.99 o 
  -8   5   6        0.00       -1.01      1.01 o 
  -7   5   6        2.65        6.03      1.57 o 
  -6   5   6        2.42        4.56      1.17 o 
  -5   5   6       29.42       28.82      1.30 o 
  -4   5   6       85.00       93.26      2.47 o 
  -3   5   6       52.94       56.72      2.19 o 
  -2   5   6       51.11       52.93      1.64 o 
  -1   5   6        1.23        0.60      0.52 o 
   0   5   6       77.65       93.00      1.56 o 
   1   5   6      145.30      142.60      2.27 o 
   2   5   6      107.37       99.50      2.10 o 
   3   5   6      102.63       97.51      2.47 o 
   4   5   6       22.81       20.81      1.29 o 
   5   5   6       23.56       22.68      1.19 o 
   6   5   6        1.14        1.26      0.66 o 
   7   5   6       21.61       23.04      1.56 o 
   8   5   6        4.93        5.72      1.70 o 
  -8   6   6        0.56       -0.17      1.12 o 
  -7   6   6        0.25        1.99      1.38 o 
  -6   6   6       10.38       10.99      1.15 o 
  -5   6   6        7.39        5.00      0.91 o 
  -4   6   6        4.56        4.42      0.68 o 
  -3   6   6       16.09       17.69      1.01 o 
  -2   6   6      371.13      394.78      5.78 o 
  -1   6   6        2.95        4.47      0.68 o 
   0   6   6       49.32       47.23      1.70 o 
   1   6   6       27.46       35.46      1.61 o 
   2   6   6        0.94        0.12      0.57 o 
   3   6   6       98.55      101.02      2.49 o 
   4   6   6       36.60       34.09      1.63 o 
   5   6   6        6.98        5.15      0.86 o 
   6   6   6        4.36        4.31      0.82 o 
   7   6   6        0.05        1.16      0.90 o 
  -7   7   6        0.67        0.72      1.05 o 
  -6   7   6        4.74        5.70      0.99 o 
  -5   7   6       56.90       55.18      1.55 o 
  -4   7   6       36.96       34.03      1.45 o 
  -3   7   6      158.96      167.19      2.84 o 
  -2   7   6       42.41       43.96      1.53 o 
  -1   7   6      173.34      175.72      2.93 o 
   0   7   6      228.07      237.46      4.00 o 
   1   7   6        0.56       -0.22      0.73 o 
   2   7   6        0.54        2.72      0.78 o 
   3   7   6       23.87       22.25      1.14 o 
   4   7   6        3.42        3.91      0.56 o 
   5   7   6       14.62       15.48      1.47 o 
   6   7   6        0.51        1.63      0.43 o 
   7   7   6        3.14        3.39      1.07 o 
  -7   8   6        0.02        0.94      2.04 o 
  -6   8   6        0.22        1.36      1.07 o 
  -5   8   6        2.20        2.84      0.78 o 
  -4   8   6        3.94        5.15      0.76 o 
  -3   8   6      369.59      387.77      8.04 o 
  -2   8   6       19.57       17.63      0.85 o 
  -1   8   6      542.03      562.38      7.47 o 
   0   8   6       64.19       61.71      1.88 o 
   1   8   6       42.19       42.23      1.83 o 
   2   8   6       14.43       10.03      0.89 o 
   3   8   6        7.94        6.51      0.78 o 
   4   8   6        2.38        3.24      0.78 o 
   5   8   6       57.49       57.38      2.00 o 
   6   8   6        0.27        0.74      0.50 o 
   7   8   6       16.80       16.11      1.93 o 
  -7   9   6        5.17        4.75      1.75 o 
  -6   9   6        0.84       -1.52      2.32 o 
  -5   9   6       10.03        7.74      0.98 o 
  -4   9   6        0.33        1.07      1.02 o 
  -3   9   6       68.54       72.90      3.18 o 
  -2   9   6        4.96        2.60      0.61 o 
  -1   9   6      298.48      294.91      6.02 o 
   0   9   6       15.78       21.50      1.74 o 
   1   9   6      207.54      210.76      4.88 o 
   2   9   6       91.61       92.03      2.37 o 
   3   9   6       80.83       82.30      2.78 o 
   4   9   6        1.66        1.42      0.42 o 
   5   9   6       21.23       17.64      1.25 o 
   6   9   6        6.32        7.74      1.23 o 
  -6  10   6        2.03        1.48      2.63 o 
  -5  10   6       36.81       38.46      2.63 o 
  -4  10   6        5.72        1.89      1.00 o 
  -3  10   6        0.77        2.40      0.62 o 
  -2  10   6       28.11       27.07      1.89 o 
  -1  10   6        5.00        5.42      0.93 o 
   0  10   6      152.37      158.50      3.80 o 
   1  10   6      416.86      436.83     13.99 o 
   2  10   6       18.88       22.30      2.51 o 
   3  10   6      203.61      224.38      5.43 o 
   4  10   6        6.90       10.00      1.67 o 
   5  10   6        6.36        6.29      1.36 o 
   6  10   6        2.02        0.21      0.91 o 
  -5  11   6        0.71       -0.13      1.10 o 
  -4  11   6        1.91        1.70      1.15 o 
  -3  11   6        3.69        3.15      0.99 o 
  -2  11   6       11.01       13.49      1.19 o 
  -1  11   6       23.28       25.71      2.28 o 
   0  11   6       49.19       44.76      3.27 o 
   1  11   6        4.53        5.03      1.27 o 
   2  11   6       81.39       79.57      3.01 o 
   3  11   6      129.34      135.78      3.65 o 
   4  11   6       34.71       29.32      3.00 o 
   5  11   6       27.27       25.73      3.76 o 
  -5  12   6        0.09        2.43      2.15 o 
  -4  12   6        0.01       -0.91      0.91 o 
  -3  12   6        1.56        1.71      0.96 o 
  -2  12   6        3.83        4.61      0.86 o 
  -1  12   6        0.94        0.35      0.92 o 
   0  12   6       23.60       20.69      1.74 o 
   1  12   6        5.96        4.24      0.76 o 
   2  12   6       54.36       56.20      3.37 o 
   3  12   6        2.79        1.73      0.96 o 
   4  12   6        2.80        4.12      1.13 o 
  -4  13   6       11.81        8.94      2.42 o 
  -3  13   6        0.42        1.03      1.10 o 
  -2  13   6       20.54       20.10      2.22 o 
  -1  13   6        7.70       14.82      3.01 o 
   0  13   6       29.84       30.63      3.15 o 
   1  13   6        6.64        3.70      1.24 o 
   2  13   6        1.12        1.74      0.63 o 
   3  13   6        0.49        1.24      1.10 o 
  -2  14   6       88.78       93.60      6.54 o 
  -1  14   6        0.01        1.06      1.47 o 
   0  14   6        0.43        0.62      1.43 o 
   1  14   6        2.83        3.33      1.11 o 
   2  14   6        0.08       -0.56      2.07 o 
  -7   0   7        4.03        5.44      1.78 o 
  -5   0   7        1.91        1.56      0.74 o 
  -3   0   7      284.69      296.69      5.86 o 
  -1   0   7      292.31      337.32      5.79 o 
   1   0   7      208.84      207.38      4.86 o 
   3   0   7       49.39       58.22      1.58 o 
   5   0   7       43.76       40.48      1.90 o 
   7   0   7        1.03        1.34      1.98 o 
  -8   1   7        0.11        1.55      1.24 o 
  -7   1   7        0.09        0.50      1.05 o 
  -6   1   7       47.58       47.84      1.85 o 
  -5   1   7       26.14       23.54      1.64 o 
  -4   1   7       23.69       23.62      1.05 o 
  -3   1   7      171.85      180.36      2.97 o 
  -2   1   7       24.10       27.25      0.99 o 
  -1   1   7       56.94       57.09      1.81 o 
   0   1   7      371.30      439.94      7.57 o 
   1   1   7        0.90        1.78      0.57 o 
   2   1   7      314.30      338.15      4.04 o 
   3   1   7        0.92        0.97      0.43 o 
   4   1   7        0.74        1.13      0.92 o 
   5   1   7        3.95        2.63      0.51 o 
   6   1   7       29.54       28.77      1.69 o 
   7   1   7       11.10       11.71      1.42 o 
   8   1   7       27.62       22.85      4.83 o 
  -8   2   7       16.33       14.71      1.72 o 
  -7   2   7        0.15        2.66      1.10 o 
  -6   2   7       17.56       16.28      1.55 o 
  -5   2   7       57.59       51.46      1.71 o 
  -4   2   7       98.44      101.23      2.34 o 
  -3   2   7       39.36       42.51      1.15 o 
  -2   2   7      243.84      269.02      3.39 o 
  -1   2   7       49.14       40.19      0.76 o 
   0   2   7      757.58      781.75      9.64 o 
   1   2   7       30.86       34.25      1.36 o 
   2   2   7        6.36       10.60      0.47 o 
   3   2   7      128.48      130.65      2.16 o 
   4   2   7        1.01        1.63      0.55 o 
   5   2   7        0.56        0.82      0.39 o 
   6   2   7      109.84      114.65      3.58 o 
   7   2   7       27.13       23.54      1.74 o 
   8   2   7        7.58        8.71      2.09 o 
  -8   3   7        6.51        6.09      1.74 o 
  -7   3   7        3.91        6.06      1.74 o 
  -6   3   7       55.53       51.78      2.20 o 
  -5   3   7      153.97      160.95      3.18 o 
  -4   3   7       79.93       78.23      2.58 o 
  -3   3   7        0.29        1.44      0.58 o 
  -2   3   7      334.48      353.20      4.87 o 
  -1   3   7        0.07       -0.39      0.39 o 
   0   3   7      145.52      146.91      2.08 o 
   1   3   7        0.37        1.91      0.41 o 
   2   3   7       23.09       17.69      0.84 o 
   3   3   7       89.74       83.13      2.01 o 
   4   3   7      192.79      194.23      3.68 o 
   5   3   7       65.87       68.70      2.71 o 
   6   3   7       76.92       77.58      3.07 o 
   7   3   7       24.76       23.29      2.10 o 
   8   3   7        0.18        1.37      1.15 o 
  -8   4   7        0.00        1.28      1.06 o 
  -7   4   7      101.91      104.97      5.38 o 
  -6   4   7        1.32        1.21      2.22 o 
  -5   4   7        1.98        1.35      0.75 o 
  -4   4   7        6.17        6.76      0.95 o 
  -3   4   7       73.00       70.52      2.32 o 
  -2   4   7      193.22      193.42      2.98 o 
  -1   4   7        0.75        1.51      0.63 o 
   0   4   7       38.08       36.76      1.59 o 
   1   4   7        2.78        2.57      0.56 o 
   2   4   7        7.07        6.29      0.63 o 
   3   4   7       26.06       23.44      1.29 o 
   4   4   7      133.20      121.74      2.27 o 
   5   4   7       71.22       67.93      2.51 o 
   6   4   7       10.63        9.60      0.94 o 
   7   4   7       68.34       65.92      3.75 o 
   8   4   7        0.79        2.03      1.42 o 
  -8   5   7        0.03        0.73      1.36 o 
  -7   5   7        3.46        3.31      1.10 o 
  -6   5   7        2.06        2.12      1.04 o 
  -5   5   7      151.09      154.67      3.64 o 
  -4   5   7      405.55      436.19      7.90 o 
  -3   5   7       40.19       42.06      1.62 o 
  -2   5   7      298.24      306.02      5.10 o 
  -1   5   7       52.19       46.84      1.56 o 
   0   5   7        0.33        0.81      0.51 o 
   1   5   7        0.02       -0.31      0.47 o 
   2   5   7      169.68      155.98      3.12 o 
   3   5   7       31.84       35.85      1.38 o 
   4   5   7      206.27      204.76      4.34 o 
   5   5   7       23.35       24.55      1.27 o 
   6   5   7       17.06       15.82      1.07 o 
   7   5   7        3.45        3.53      1.13 o 
  -7   6   7        1.40        2.19      1.34 o 
  -6   6   7       23.55       23.04      1.77 o 
  -5   6   7      168.91      168.08      3.40 o 
  -4   6   7       20.12       15.96      1.32 o 
  -3   6   7      450.07      455.08      6.68 o 
  -2   6   7      347.63      346.00      6.45 o 
  -1   6   7       89.39       89.02      2.30 o 
   0   6   7       42.59       38.68      1.02 o 
   1   6   7       47.25       51.04      2.12 o 
   2   6   7      144.80      130.02      2.88 o 
   3   6   7       93.65       91.68      2.11 o 
   4   6   7       27.89       26.79      1.22 o 
   5   6   7        4.80        3.93      0.75 o 
   6   6   7       25.19       29.12      1.90 o 
   7   6   7        2.52        3.18      1.18 o 
  -7   7   7        5.24        2.36      1.32 o 
  -6   7   7        0.68       -0.38      1.06 o 
  -5   7   7       36.51       38.74      2.30 o 
  -4   7   7       22.17       21.41      1.31 o 
  -3   7   7      432.27      438.75      8.39 o 
  -2   7   7       35.14       35.54      1.57 o 
  -1   7   7      224.37      201.16      5.04 o 
   0   7   7      423.53      411.95      7.79 o 
   1   7   7      443.87      466.89      8.55 o 
   2   7   7      156.34      155.78      2.67 o 
   3   7   7       30.86       33.03      1.42 o 
   4   7   7        0.00        1.20      0.77 o 
   5   7   7       49.20       49.24      1.93 o 
   6   7   7        0.02        1.70      0.95 o 
   7   7   7        1.61        2.90      1.41 o 
  -7   8   7        9.82        5.36      1.89 o 
  -6   8   7        3.94        6.15      1.43 o 
  -5   8   7        0.01        2.02      0.92 o 
  -4   8   7       46.80       46.45      1.51 o 
  -3   8   7       11.77       11.60      1.39 o 
  -2   8   7       69.41       64.52      2.15 o 
  -1   8   7     1010.15     1037.40     24.65 o 
   0   8   7       23.30       22.38      1.52 o 
   1   8   7      154.60      149.21      3.13 o 
   2   8   7        6.87        5.92      0.87 o 
   3   8   7       94.37       94.72      2.65 o 
   4   8   7        0.50        0.71      0.61 o 
   5   8   7       26.15       27.73      1.54 o 
   6   8   7        6.46        6.82      1.47 o 
  -6   9   7        1.73        1.68      1.14 o 
  -5   9   7       13.27       11.62      1.16 o 
  -4   9   7        0.77        0.54      0.89 o 
  -3   9   7        3.34        3.65      0.87 o 
  -2   9   7      107.89      108.09      3.08 o 
  -1   9   7       11.96       13.77      1.47 o 
   0   9   7        0.17       -0.35      0.90 o 
   1   9   7      354.26      374.11      7.65 o 
   2   9   7       65.46       62.72      1.88 o 
   3   9   7        9.52       11.71      1.20 o 
   4   9   7        3.68        4.13      0.68 o 
   5   9   7        3.48        2.43      0.71 o 
   6   9   7        3.74        4.47      1.66 o 
  -6  10   7        5.25        2.79      1.65 o 
  -5  10   7       44.21       42.76      3.29 o 
  -4  10   7        0.36        0.09      0.60 o 
  -3  10   7       26.89       27.43      1.71 o 
  -2  10   7        0.07        1.26      0.61 o 
  -1  10   7        4.74        4.40      0.90 o 
   0  10   7       64.44       57.84      3.01 o 
   1  10   7        3.56        2.47      0.85 o 
   2  10   7        1.29        2.94      0.82 o 
   3  10   7       10.05        9.06      0.95 o 
   4  10   7        3.30        2.84      1.00 o 
   5  10   7        5.84        7.46      1.11 o 
  -5  11   7        4.66        6.72      1.91 o 
  -4  11   7       41.99       44.90      3.73 o 
  -3  11   7       57.84       61.70      2.85 o 
  -2  11   7       12.02       13.24      1.75 o 
  -1  11   7       11.47       11.73      2.18 o 
   0  11   7        0.01        0.65      0.91 o 
   1  11   7       30.02       27.49      2.07 o 
   2  11   7        1.59        0.85      0.80 o 
   3  11   7       23.67       24.52      1.91 o 
   4  11   7        2.19        0.88      1.07 o 
   5  11   7        0.83        1.34      0.97 o 
  -4  12   7        9.17        8.31      1.82 o 
  -3  12   7        4.10        5.06      1.46 o 
  -2  12   7       14.32       15.46      1.45 o 
  -1  12   7       24.00       26.03      2.13 o 
   0  12   7        4.21        4.27      0.85 o 
   1  12   7        0.18        1.39      0.82 o 
   2  12   7       35.17       39.91      3.46 o 
   3  12   7        4.41        3.72      2.27 o 
   4  12   7       26.99       22.24      2.87 o 
  -3  13   7        2.72        4.38      1.13 o 
  -2  13   7        4.76        3.65      1.13 o 
  -1  13   7        0.04       -0.03      1.13 o 
   0  13   7       25.86       26.68      2.10 o 
   1  13   7        0.01        0.56      1.92 o 
   2  13   7        8.84        9.59      1.87 o 
   3  13   7        4.56        1.79      1.11 o 
  -1  14   7        0.84        3.50      1.59 o 
   0  14   7       15.17       13.60      1.57 o 
  -8   0   8        0.65        5.72      2.23 o 
  -6   0   8       10.60       12.46      3.67 o 
  -4   0   8        3.35        2.84      0.76 o 
  -2   0   8      208.33      190.22      4.07 o 
   0   0   8        7.43        3.66      1.30 o 
   2   0   8       97.74       94.23      3.20 o 
   4   0   8       42.22       43.38      1.93 o 
   6   0   8       34.98       37.25      3.17 o 
   8   0   8       69.69       64.29     14.07 o 
  -8   1   8       42.20       43.84      4.66 o 
  -7   1   8       22.25       20.85      1.53 o 
  -6   1   8        7.61        9.14      1.72 o 
  -5   1   8        3.21        3.02      0.47 o 
  -4   1   8       38.57       39.71      1.54 o 
  -3   1   8       18.02       17.82      1.10 o 
  -2   1   8        4.93        4.78      0.54 o 
  -1   1   8       85.36       88.34      1.51 o 
   0   1   8        1.44        1.09      0.93 o 
   1   1   8      116.75      120.67      3.33 o 
   2   1   8       48.95       40.80      1.68 o 
   3   1   8      100.52       99.46      2.35 o 
   4   1   8        8.78        9.86      1.17 o 
   5   1   8       91.73       92.15      2.61 o 
   6   1   8        9.40       10.17      0.91 o 
   7   1   8       18.94       19.92      2.90 o 
   8   1   8        1.93       -0.54      1.39 o 
  -8   2   8       31.11       30.47      4.31 o 
  -7   2   8        0.44        0.32      0.95 o 
  -6   2   8       30.82       32.58      2.23 o 
  -5   2   8      169.69      168.98      3.75 o 
  -4   2   8       42.69       39.70      1.48 o 
  -3   2   8        5.71        5.97      0.79 o 
  -2   2   8      112.93      118.81      2.00 o 
  -1   2   8      121.25      123.19      1.97 o 
   0   2   8        4.85        6.70      0.56 o 
   1   2   8        5.27        4.72      1.07 o 
   2   2   8       19.29       18.29      1.11 o 
   3   2   8        1.63        1.77      0.44 o 
   4   2   8        0.09        1.23      0.41 o 
   5   2   8        3.40        2.52      0.78 o 
   6   2   8       26.18       25.93      1.60 o 
   7   2   8        6.77        4.87      1.46 o 
   8   2   8        1.19        2.34      1.43 o 
  -8   3   8        0.88        1.59      1.27 o 
  -7   3   8      122.53      137.69      5.29 o 
  -6   3   8      237.57      266.80      8.95 o 
  -5   3   8        1.83        3.56      0.53 o 
  -4   3   8        1.34        2.10      0.58 o 
  -3   3   8      224.16      220.53      4.42 o 
  -2   3   8       80.68       74.96      1.65 o 
  -1   3   8       58.57       49.24      1.38 o 
   0   3   8       88.43       90.66      1.64 o 
   1   3   8       11.28       11.81      0.99 o 
   2   3   8       59.80       61.45      2.11 o 
   3   3   8       55.08       54.26      1.62 o 
   4   3   8       61.06       63.19      2.28 o 
   5   3   8       62.25       65.65      1.94 o 
   6   3   8        0.00        0.06      0.49 o 
   7   3   8       51.94       48.84      7.41 o 
  -8   4   8       18.65       15.49      1.69 o 
  -7   4   8       11.47       12.78      1.50 o 
  -6   4   8       53.87       51.18      2.06 o 
  -5   4   8      165.87      176.12      4.67 o 
  -4   4   8      834.21      913.80     15.73 o 
  -3   4   8       35.28       32.61      1.69 o 
  -2   4   8       34.15       31.57      1.67 o 
  -1   4   8       40.92       45.63      2.29 o 
   0   4   8        0.01        1.08      0.56 o 
   1   4   8      369.37      359.80      5.58 o 
   2   4   8      147.24      148.49      3.23 o 
   3   4   8       49.28       53.64      2.14 o 
   4   4   8      156.06      152.61      3.28 o 
   5   4   8       72.56       69.82      2.06 o 
   6   4   8       64.15       54.97      3.71 o 
   7   4   8        0.34        0.26      1.04 o 
  -7   5   8        3.69        1.57      1.08 o 
  -6   5   8      133.96      125.30      6.41 o 
  -5   5   8       99.91      101.69      2.85 o 
  -4   5   8       18.49       15.73      1.57 o 
  -3   5   8        7.34        6.19      0.97 o 
  -2   5   8      312.71      295.17      6.05 o 
  -1   5   8      245.00      247.06      3.89 o 
   0   5   8        1.19        0.39      0.75 o 
   1   5   8       52.37       47.67      2.37 o 
   2   5   8       18.69       12.82      0.74 o 
   3   5   8       16.11       14.02      1.14 o 
   4   5   8        0.86        0.65      0.61 o 
   5   5   8       22.66       17.95      1.23 o 
   6   5   8       75.06       79.26      4.22 o 
   7   5   8        0.07        1.50      2.15 o 
  -7   6   8        5.99        3.30      1.42 o 
  -6   6   8        8.54       11.21      1.55 o 
  -5   6   8       46.98       44.02      2.12 o 
  -4   6   8        3.20        1.56      0.72 o 
  -3   6   8      441.39      468.40      8.30 o 
  -2   6   8      123.06      119.09      3.06 o 
  -1   6   8        4.59        4.53      0.90 o 
   0   6   8      278.37      268.57      5.14 o 
   1   6   8       35.37       34.54      1.38 o 
   2   6   8      276.71      256.66      3.68 o 
   3   6   8      357.64      357.05      6.90 o 
   4   6   8        9.28        8.85      1.30 o 
   5   6   8       21.41       18.55      1.27 o 
   6   6   8       10.55        9.99      1.25 o 
   7   6   8       23.99       23.40      4.67 o 
  -7   7   8        0.00        0.82      1.14 o 
  -6   7   8       10.12       12.04      1.81 o 
  -5   7   8        0.86        0.27      0.75 o 
  -4   7   8        1.95        2.92      0.70 o 
  -3   7   8        8.46        5.68      0.79 o 
  -2   7   8       11.42       15.00      1.19 o 
  -1   7   8       72.70       73.69      2.49 o 
   0   7   8       63.68       59.76      1.61 o 
   1   7   8       54.99       54.22      2.07 o 
   2   7   8        3.96        3.61      0.74 o 
   3   7   8       11.17        7.92      0.94 o 
   4   7   8      175.69      189.02      6.38 o 
   5   7   8        5.18        2.82      0.85 o 
   6   7   8        0.04        1.06      0.82 o 
  -6   8   8        4.89        4.44      1.82 o 
  -5   8   8       24.24       25.48      1.15 o 
  -4   8   8        2.05        0.64      0.98 o 
  -3   8   8        2.60        1.53      0.67 o 
  -2   8   8       97.10       90.72      2.62 o 
  -1   8   8        0.89        0.45      0.62 o 
   0   8   8      160.39      149.64      3.39 o 
   1   8   8       67.53       65.22      2.03 o 
   2   8   8        3.87        3.50      0.56 o 
   3   8   8       75.18       66.94      3.07 o 
   4   8   8        8.77        8.82      0.98 o 
   5   8   8        1.41        2.52      1.39 o 
   6   8   8       65.29       68.51      8.58 o 
  -6   9   8        5.83        5.37      1.99 o 
  -5   9   8        7.13        8.79      1.76 o 
  -4   9   8       35.28       40.06      2.25 o 
  -3   9   8       50.76       49.60      2.24 o 
  -2   9   8       16.75       18.40      1.36 o 
  -1   9   8        0.12        1.46      0.67 o 
   0   9   8        1.30        1.16      0.81 o 
   1   9   8      154.71      155.52      3.56 o 
   2   9   8        8.57        8.43      1.39 o 
   3   9   8        3.29        1.97      0.50 o 
   4   9   8        4.54        6.10      0.90 o 
   5   9   8        7.70        6.75      1.24 o 
   6   9   8        8.51        3.80      2.41 o 
  -5  10   8        5.68        5.73      1.49 o 
  -4  10   8        1.81        2.15      0.91 o 
  -3  10   8       23.91       21.01      1.71 o 
  -2  10   8       45.33       41.86      1.96 o 
  -1  10   8       73.50       71.85      2.98 o 
   0  10   8       71.49       72.02      4.37 o 
   1  10   8        6.26        5.98      1.10 o 
   2  10   8        8.92        9.75      1.46 o 
   3  10   8       41.40       46.21      3.00 o 
   4  10   8       18.20       19.53      3.09 o 
   5  10   8        3.45        3.11      0.98 o 
  -5  11   8       27.38       27.33      3.56 o 
  -4  11   8        0.46        2.25      1.03 o 
  -3  11   8        1.47        1.45      1.05 o 
  -2  11   8       30.43       24.71      1.88 o 
  -1  11   8       36.09       37.74      4.33 o 
   0  11   8       19.27       16.64      1.49 o 
   1  11   8        1.76        2.71      0.96 o 
   2  11   8        8.35        6.79      1.75 o 
   3  11   8       12.78       10.41      1.78 o 
   4  11   8        1.28       -0.02      1.06 o 
  -4  12   8       24.74       22.64      3.48 o 
  -3  12   8       22.94       22.18      2.77 o 
  -2  12   8       30.04       30.32      2.10 o 
  -1  12   8        0.42       -0.63      1.00 o 
   0  12   8        0.56        1.20      1.02 o 
   1  12   8        0.53        2.08      0.90 o 
   2  12   8       29.41       27.86      2.38 o 
   3  12   8        4.91        7.94      1.80 o 
  -2  13   8       15.08       17.50      2.19 o 
  -1  13   8        1.21        1.35      1.20 o 
   0  13   8        8.24        6.39      1.55 o 
   1  13   8        5.95        7.48      1.52 o 
   2  13   8       25.65       22.33      2.69 o 
  -7   0   9      188.98      209.76     16.14 o 
  -5   0   9      119.14      121.49      4.65 o 
  -3   0   9        5.03        4.70      0.84 o 
  -1   0   9      153.32      158.05      3.43 o 
   1   0   9      282.16      253.91      9.98 o 
   3   0   9      570.62      608.40     38.83 o 
   5   0   9        9.70       11.21      2.80 o 
  -8   1   9       34.96       36.44      2.67 o 
  -7   1   9       42.19       43.31      3.22 o 
  -6   1   9        8.88        6.52      1.52 o 
  -5   1   9       73.23       72.64      3.05 o 
  -4   1   9       34.70       36.63      2.15 o 
  -3   1   9      163.56      168.56      3.71 o 
  -2   1   9      294.42      303.63      4.46 o 
  -1   1   9        0.76        0.47      0.34 o 
   0   1   9      174.12      165.38      3.80 o 
   1   1   9       77.45       81.33      4.79 o 
   2   1   9       85.42       84.40      2.97 o 
   3   1   9       61.32       63.65      3.72 o 
   4   1   9       23.22       22.93      1.51 o 
   5   1   9       54.69       52.38      2.53 o 
   6   1   9      103.08       97.78      6.49 o 
   7   1   9        0.26        2.07      1.48 o 
  -8   2   9       27.32       21.66      2.41 o 
  -7   2   9       44.02       39.83      4.16 o 
  -6   2   9       79.71       86.62      2.83 o 
  -5   2   9       76.82       79.17      2.93 o 
  -4   2   9        5.19        4.71      1.08 o 
  -3   2   9        0.43        1.31      0.43 o 
  -2   2   9       86.21       85.98      1.90 o 
  -1   2   9       22.17       21.16      0.70 o 
   0   2   9      223.75      221.83      4.41 o 
   1   2   9       24.99       27.63      2.15 o 
   2   2   9      298.42      309.88      7.21 o 
   3   2   9        0.22        1.91      0.85 o 
   4   2   9      558.40      596.01     13.45 o 
   5   2   9      122.48      121.85      4.89 o 
   6   2   9       11.16       12.86      1.26 o 
   7   2   9        0.15       -0.27      1.37 o 
  -7   3   9       20.78       22.09      2.08 o 
  -6   3   9       28.10       26.52      2.29 o 
  -5   3   9        0.43        0.74      0.52 o 
  -4   3   9       89.39       89.78      2.96 o 
  -3   3   9        0.38        0.80      0.74 o 
  -2   3   9       44.85       41.18      1.06 o 
  -1   3   9       18.27       19.21      1.01 o 
   0   3   9       70.40       69.12      2.07 o 
   1   3   9       48.09       39.58      2.36 o 
   2   3   9       76.44       71.53      2.75 o 
   3   3   9       90.93       84.84      2.28 o 
   4   3   9        3.09        3.81      0.67 o 
   5   3   9       25.36       22.72      1.87 o 
   6   3   9       69.32       70.14      3.39 o 
   7   3   9       82.29       70.72     13.53 o 
  -7   4   9        3.79        3.68      1.26 o 
  -6   4   9        0.78        0.07      0.60 o 
  -5   4   9       18.77       18.99      1.03 o 
  -4   4   9       11.83       11.60      1.06 o 
  -3   4   9        2.23        2.23      0.54 o 
  -2   4   9      113.39      113.24      2.94 o 
  -1   4   9       25.37       23.41      1.24 o 
   0   4   9      469.00      467.48      9.48 o 
   1   4   9      200.16      188.84      4.63 o 
   2   4   9      188.59      179.60      3.69 o 
   3   4   9       21.12       21.56      1.68 o 
   4   4   9        0.08       -0.49      0.99 o 
   5   4   9      169.57      179.41      4.76 o 
   6   4   9       62.51       71.29      3.83 o 
   7   4   9       14.38       12.31      2.57 o 
  -7   5   9        0.01        1.75      1.04 o 
  -6   5   9       34.57       32.45      1.63 o 
  -5   5   9        0.26        1.58      0.57 o 
  -4   5   9        0.09       -0.53      0.53 o 
  -3   5   9        0.25        0.35      0.69 o 
  -2   5   9        6.26        5.36      0.71 o 
  -1   5   9       65.21       60.17      2.07 o 
   0   5   9       13.08       13.61      0.92 o 
   1   5   9       28.05       28.29      1.57 o 
   2   5   9       46.39       46.86      2.13 o 
   3   5   9      290.62      287.31      6.28 o 
   4   5   9       21.24       23.79      2.07 o 
   5   5   9        1.15        1.20      0.80 o 
   6   5   9        4.91        3.37      1.08 o 
   7   5   9       39.56       34.69      4.70 o 
  -7   6   9        2.37        4.20      1.44 o 
  -6   6   9        0.00        0.61      1.07 o 
  -5   6   9        6.65        6.20      1.15 o 
  -4   6   9       36.37       33.03      1.47 o 
  -3   6   9       78.66       68.79      2.07 o 
  -2   6   9        0.42        0.77      0.85 o 
  -1   6   9      108.96      107.61      2.49 o 
   0   6   9       11.43       12.36      1.12 o 
   1   6   9        0.13        0.61      0.51 o 
   2   6   9       94.25      105.27      3.87 o 
   3   6   9       64.65       63.51      3.08 o 
   4   6   9        9.63       10.87      2.30 o 
   5   6   9      136.26      138.12      3.56 o 
   6   6   9       10.74        5.28      2.17 o 
  -6   7   9        4.18        3.74      1.20 o 
  -5   7   9       26.37       23.93      1.28 o 
  -4   7   9        9.45        7.27      1.07 o 
  -3   7   9        0.31        1.92      0.73 o 
  -2   7   9        2.62        1.76      0.89 o 
  -1   7   9       12.59        8.66      0.95 o 
   0   7   9        0.23        0.64      0.75 o 
   1   7   9        0.03       -0.15      0.73 o 
   2   7   9        0.08        0.02      0.44 o 
   3   7   9        0.65        0.80      1.01 o 
   4   7   9        4.33        2.50      1.13 o 
   5   7   9       11.56       11.12      1.38 o 
   6   7   9       14.45       11.21      2.02 o 
  -6   8   9        2.63        1.46      1.14 o 
  -5   8   9       21.84       25.19      2.19 o 
  -4   8   9        1.24        0.67      0.62 o 
  -3   8   9       10.35        9.86      1.62 o 
  -2   8   9        3.08        2.54      0.86 o 
  -1   8   9      143.81      142.90      3.50 o 
   0   8   9        1.01        1.83      0.51 o 
   1   8   9      182.75      176.15      3.80 o 
   2   8   9       96.46       94.89      2.56 o 
   3   8   9      129.22      133.68      2.90 o 
   4   8   9        9.49        7.15      1.78 o 
   5   8   9       69.17       72.76      5.75 o 
   6   8   9        5.89        6.07      1.60 o 
  -6   9   9        9.52       12.96      1.63 o 
  -5   9   9        4.25        2.61      1.20 o 
  -4   9   9        8.59        9.87      1.33 o 
  -3   9   9        2.63        1.39      0.72 o 
  -2   9   9       39.92       39.55      2.81 o 
  -1   9   9       29.13       28.19      1.92 o 
   0   9   9       20.83       17.77      1.35 o 
   1   9   9        7.87        5.91      1.05 o 
   2   9   9        8.27        6.04      0.92 o 
   3   9   9        7.97        7.74      1.22 o 
   4   9   9       27.33       24.51      3.51 o 
   5   9   9       47.14       44.43      6.56 o 
  -5  10   9        0.25        1.69      1.20 o 
  -4  10   9        0.30        0.57      0.82 o 
  -3  10   9       76.33       84.67      4.24 o 
  -2  10   9        3.84        4.44      0.90 o 
  -1  10   9      100.67       94.87      5.95 o 
   0  10   9       65.43       68.21      4.88 o 
   1  10   9       26.74       23.21      1.95 o 
   2  10   9        2.21        2.78      0.82 o 
   3  10   9        0.35       -0.29      0.95 o 
   4  10   9       12.68       10.55      1.90 o 
  -4  11   9       45.24       54.00      5.24 o 
  -3  11   9       23.70       25.07      2.10 o 
  -2  11   9        0.52        1.92      0.98 o 
  -1  11   9        8.32        7.36      1.53 o 
   0  11   9        0.00        0.74      1.15 o 
   1  11   9        7.81        7.40      2.57 o 
   2  11   9        3.29        3.54      1.28 o 
   3  11   9        0.77        2.28      1.68 o 
   4  11   9        2.19        4.02      1.62 o 
  -3  12   9       20.15       17.22      2.41 o 
  -2  12   9       20.74       22.43      2.74 o 
  -1  12   9        4.98        5.66      2.66 o 
   0  12   9        0.07        0.57      1.74 o 
   1  12   9        0.07       -0.11      1.57 o 
   2  12   9        0.02        0.23      1.00 o 
   3  12   9       18.32       29.15      4.03 o 
  -1  13   9        2.66        2.83      2.87 o 
   0  13   9        7.07        5.49      1.58 o 
  -6   0  10       58.70       63.54      3.97 o 
  -4   0  10      220.74      255.31      6.95 o 
  -2   0  10       82.85       69.22      7.24 o 
   0   0  10      314.01      299.18      9.96 o 
   2   0  10     1560.44     1578.00     45.81 o 
   4   0  10      198.82      215.80      7.75 o 
   6   0  10       42.09       42.68      4.19 o 
  -7   1  10        6.85        6.55      1.79 o 
  -6   1  10        0.92        1.55      0.74 o 
  -5   1  10       25.79       26.49      1.55 o 
  -4   1  10       22.55       19.85      1.42 o 
  -3   1  10      324.54      341.49      6.39 o 
  -2   1  10        0.02        2.83      0.65 o 
  -1   1  10      180.71      179.54      4.73 o 
   0   1  10      993.15      959.35     24.50 o 
   1   1  10       95.86      104.51      6.33 o 
   2   1  10      336.34      351.46      7.61 o 
   3   1  10      253.51      237.03      7.12 o 
   4   1  10      354.25      346.33      9.81 o 
   5   1  10       86.11       80.63      3.18 o 
   6   1  10       45.12       40.15      2.29 o 
   7   1  10        1.01        3.30      1.83 o 
  -7   2  10        3.05        1.85      1.87 o 
  -6   2  10       23.24       23.07      2.82 o 
  -5   2  10       24.08       23.19      1.49 o 
  -4   2  10       61.03       65.54      2.08 o 
  -3   2  10        0.86        2.30      0.58 o 
  -2   2  10      360.36      363.66      7.20 o 
  -1   2  10       26.29       27.81      1.73 o 
   0   2  10       36.23       42.02      2.89 o 
   1   2  10      174.83      165.34      6.21 o 
   2   2  10      464.74      466.52      8.34 o 
   3   2  10       65.65       69.00      3.14 o 
   4   2  10      106.24      109.82      3.09 o 
   5   2  10       28.28       27.18      1.74 o 
   6   2  10        0.13        1.29      0.85 o 
   7   2  10        7.03        9.18      2.16 o 
  -7   3  10        7.93        8.69      1.72 o 
  -6   3  10       37.04       39.43      1.66 o 
  -5   3  10       50.08       49.47      1.93 o 
  -4   3  10       13.71       15.51      1.56 o 
  -3   3  10       57.25       57.49      1.90 o 
  -2   3  10        0.92        1.23      0.82 o 
  -1   3  10      481.09      512.41      7.49 o 
   0   3  10      101.35      103.24      2.90 o 
   1   3  10      169.18      164.54      4.54 o 
   2   3  10       17.34       17.06      2.24 o 
   3   3  10       22.01       23.44      1.58 o 
   4   3  10        0.09        0.24      1.43 o 
   5   3  10        6.56        4.91      0.98 o 
   6   3  10       34.66       30.54      3.30 o 
   7   3  10        5.50        8.48      5.37 o 
  -7   4  10        0.62        1.62      1.16 o 
  -6   4  10        4.05        3.58      1.15 o 
  -5   4  10        1.30        0.29      0.54 o 
  -4   4  10        0.43        0.83      0.58 o 
  -3   4  10        0.87        2.01      0.64 o 
  -2   4  10       33.49       30.96      1.71 o 
  -1   4  10       35.44       32.62      1.63 o 
   0   4  10      254.34      231.35      3.88 o 
   1   4  10       85.55       96.88      3.04 o 
   2   4  10      159.30      156.13      4.44 o 
   3   4  10       16.21       14.76      2.37 o 
   4   4  10       58.96       65.61      3.53 o 
   5   4  10        1.75        1.51      1.53 o 
   6   4  10        3.71        4.24      2.14 o 
  -7   5  10        1.96        1.39      1.50 o 
  -6   5  10        0.45       -0.92      0.92 o 
  -5   5  10       29.78       27.87      1.79 o 
  -4   5  10        0.55        0.39      0.69 o 
  -3   5  10       26.29       23.66      1.17 o 
  -2   5  10       62.98       58.09      2.56 o 
  -1   5  10      108.45       96.64      2.66 o 
   0   5  10        3.15        4.53      0.73 o 
   1   5  10       85.13       79.32      2.89 o 
   2   5  10      113.90      105.21      3.21 o 
   3   5  10       57.25       51.31      2.47 o 
   4   5  10       25.69       26.06      1.70 o 
   5   5  10        2.62        3.28      1.05 o 
   6   5  10        1.02        2.53      1.11 o 
  -6   6  10        0.06        1.97      1.26 o 
  -5   6  10        2.30        1.36      0.93 o 
  -4   6  10       13.93       12.13      1.05 o 
  -3   6  10       12.10       14.49      1.72 o 
  -2   6  10       36.04       33.17      1.39 o 
  -1   6  10       14.63       14.55      1.37 o 
   0   6  10        0.85        2.70      0.67 o 
   1   6  10      577.76      574.18     11.42 o 
   2   6  10      125.64      126.50      4.15 o 
   3   6  10       93.78       86.01      5.25 o 
   4   6  10      123.16      130.24      5.21 o 
   5   6  10       28.77       24.41      2.21 o 
   6   6  10        6.46        5.98      1.61 o 
  -6   7  10        0.42        0.35      0.87 o 
  -5   7  10        1.96        1.67      0.73 o 
  -4   7  10       10.05       10.29      0.88 o 
  -3   7  10       29.14       25.80      1.20 o 
  -2   7  10        1.26        2.02      0.66 o 
  -1   7  10       14.02       12.83      1.50 o 
   0   7  10       27.99       25.68      1.37 o 
   1   7  10        1.72        2.67      1.24 o 
   2   7  10        1.36        1.47      0.94 o 
   3   7  10      197.09      200.32      4.28 o 
   4   7  10       93.57       85.61      3.76 o 
   5   7  10        0.74        1.43      1.36 o 
   6   7  10        6.92        7.57      1.59 o 
  -6   8  10        0.02        0.77      0.81 o 
  -5   8  10        0.03        0.97      1.02 o 
  -4   8  10        2.37        1.68      1.00 o 
  -3   8  10        0.40        0.63      0.77 o 
  -2   8  10       12.78       11.50      0.92 o 
  -1   8  10       70.73       71.31      3.19 o 
   0   8  10        5.15        5.15      1.24 o 
   1   8  10        0.95        1.30      1.30 o 
   2   8  10       10.72        7.10      1.31 o 
   3   8  10        7.57        7.03      1.55 o 
   4   8  10       36.67       30.57      2.76 o 
   5   8  10       15.38       12.03      2.89 o 
  -5   9  10        9.75       10.42      2.06 o 
  -4   9  10        7.66        6.17      1.19 o 
  -3   9  10        3.10        3.31      0.85 o 
  -2   9  10       12.32       13.20      1.16 o 
  -1   9  10        0.09       -0.69      0.69 o 
   0   9  10        0.02       -0.09      0.89 o 
   1   9  10       26.24       22.58      2.47 o 
   2   9  10        7.00        5.91      1.67 o 
   3   9  10        4.12        3.26      1.11 o 
   4   9  10        9.24        3.80      2.34 o 
   5   9  10        6.39        6.95      3.68 o 
  -4  10  10        0.02        1.60      0.79 o 
  -3  10  10        0.27        0.83      0.74 o 
  -2  10  10        3.02        2.86      0.78 o 
  -1  10  10       22.74       23.46      1.98 o 
   0  10  10        3.34        1.24      1.33 o 
   1  10  10        7.86        5.24      1.77 o 
   2  10  10        8.94        7.73      1.72 o 
   3  10  10        0.03        1.50      1.63 o 
   4  10  10        8.15        9.17      3.36 o 
  -3  11  10       13.72       11.27      3.03 o 
  -2  11  10       24.12       20.61      1.97 o 
  -1  11  10        6.10        6.90      1.80 o 
   0  11  10       12.99       16.56      4.23 o 
   1  11  10        1.04        2.34      1.23 o 
   2  11  10       10.86       15.92      2.79 o 
   3  11  10        0.00        0.58      1.34 o 
  -2  12  10        1.83        3.80      1.57 o 
  -1  12  10        0.06       -0.05      1.54 o 
   0  12  10        0.20       -0.63      1.03 o 
   1  12  10        0.15       -0.27      3.86 o 
  -7   0  11        7.21        6.40      1.79 o 
  -5   0  11       55.26       52.55      4.06 o 
  -3   0  11       32.54       30.12      2.88 o 
  -1   0  11       33.14       35.41      2.48 o 
   1   0  11      122.87      123.42      6.91 o 
   3   0  11       57.15       54.58      3.02 o 
   5   0  11        0.01        0.30      1.79 o 
  -7   1  11        3.12        2.21      1.17 o 
  -6   1  11        0.29        0.36      0.95 o 
  -5   1  11        2.64        1.86      0.53 o 
  -4   1  11      235.68      239.00      6.48 o 
  -3   1  11        4.47        3.91      0.76 o 
  -2   1  11      361.26      363.91      8.39 o 
  -1   1  11       17.28       19.43      1.77 o 
   0   1  11       61.02       55.58      4.39 o 
   1   1  11       59.63       49.58      3.36 o 
   2   1  11        0.07        0.81      1.49 o 
   3   1  11      109.53      117.01      4.38 o 
   4   1  11       83.86       77.63      4.11 o 
   5   1  11        0.27        1.42      1.26 o 
   6   1  11        5.25        7.68      3.12 o 
  -7   2  11       26.75       28.60      2.56 o 
  -6   2  11        1.72        0.94      1.03 o 
  -5   2  11      114.76      118.09      5.00 o 
  -4   2  11       23.85       21.04      1.14 o 
  -3   2  11        3.79        4.85      0.90 o 
  -2   2  11      684.74      664.17     20.30 o 
  -1   2  11       49.83       48.83      2.34 o 
   0   2  11      334.93      331.09      7.56 o 
   1   2  11      189.64      179.89      6.14 o 
   2   2  11      161.80      152.24      4.07 o 
   3   2  11       11.50        9.53      1.46 o 
   4   2  11        5.08        4.39      1.10 o 
   5   2  11        5.32        4.69      1.05 o 
   6   2  11       18.19       18.42      1.36 o 
  -7   3  11       13.40       13.04      1.74 o 
  -6   3  11       40.29       33.10      3.48 o 
  -5   3  11        0.89        1.85      0.63 o 
  -4   3  11        2.58        2.65      0.64 o 
  -3   3  11      138.95      132.74      3.21 o 
  -2   3  11        2.99        3.71      0.84 o 
  -1   3  11      316.88      323.09      7.54 o 
   0   3  11      894.11      884.67     19.31 o 
   1   3  11      512.82      500.31     13.10 o 
   2   3  11       90.48       80.94      3.44 o 
   3   3  11        9.51        9.15      1.77 o 
   4   3  11        0.08        0.38      1.19 o 
   5   3  11        1.48        2.95      1.07 o 
   6   3  11       34.76       34.75      3.01 o 
  -6   4  11        0.18        0.43      0.89 o 
  -5   4  11        0.15       -0.17      0.81 o 
  -4   4  11       71.89       73.45      1.82 o 
  -3   4  11      176.44      186.02      4.16 o 
  -2   4  11       15.11       13.38      1.71 o 
  -1   4  11      654.35      645.08     14.31 o 
   0   4  11        0.09        0.76      1.14 o 
   1   4  11       93.29       88.53      3.95 o 
   2   4  11       88.86       75.07      4.06 o 
   3   4  11       37.34       35.99      2.37 o 
   4   4  11       21.66       24.07      1.88 o 
   5   4  11        3.76        2.14      1.11 o 
   6   4  11        1.58        2.77      1.71 o 
  -6   5  11        6.18        8.47      1.27 o 
  -5   5  11        5.43        3.36      0.80 o 
  -4   5  11        0.53       -0.07      0.71 o 
  -3   5  11      174.05      180.99      5.92 o 
  -2   5  11      156.62      163.38      4.59 o 
  -1   5  11       22.75       20.06      1.88 o 
   0   5  11       42.78       43.21      3.43 o 
   1   5  11       33.21       23.79      2.42 o 
   2   5  11      109.78      105.40      4.53 o 
   3   5  11       55.89       56.08      2.73 o 
   4   5  11       30.35       29.26      1.88 o 
   5   5  11        1.25        2.62      2.22 o 
   6   5  11        0.18        0.56      1.02 o 
  -6   6  11        0.13        0.35      1.20 o 
  -5   6  11       34.83       36.30      2.74 o 
  -4   6  11       63.05       64.99      3.48 o 
  -3   6  11       13.19       12.34      1.06 o 
  -2   6  11       34.63       36.01      1.97 o 
  -1   6  11       23.58       19.60      1.07 o 
   0   6  11        0.02        2.75      0.99 o 
   1   6  11        3.02        1.75      1.19 o 
   2   6  11        4.02        5.37      1.21 o 
   3   6  11       19.12       19.18      1.48 o 
   4   6  11        0.22        0.00      1.02 o 
   5   6  11       12.36        8.14      1.19 o 
  -5   7  11        5.28        4.16      1.28 o 
  -4   7  11       12.60       10.06      1.67 o 
  -3   7  11        7.35        8.00      0.86 o 
  -2   7  11        1.36        0.86      0.88 o 
  -1   7  11       13.93       13.22      1.61 o 
   0   7  11        4.42        6.02      1.07 o 
   1   7  11        6.64        8.60      1.99 o 
   2   7  11        8.12       11.41      1.63 o 
   3   7  11        0.92        0.80      0.68 o 
   4   7  11        1.32        3.22      1.27 o 
   5   7  11        0.18        1.75      0.99 o 
  -5   8  11        0.77        2.71      2.65 o 
  -4   8  11        5.34        2.79      1.27 o 
  -3   8  11        7.82        4.78      1.03 o 
  -2   8  11        8.72        7.82      0.94 o 
  -1   8  11       15.63       13.44      1.01 o 
   0   8  11        5.48        5.16      0.85 o 
   1   8  11        1.84        2.08      0.93 o 
   2   8  11        0.27        3.02      0.88 o 
   3   8  11        7.22       12.09      1.65 o 
   4   8  11        1.26        2.20      1.09 o 
  -4   9  11        0.77        0.67      0.95 o 
  -3   9  11       30.62       34.14      2.87 o 
  -2   9  11        1.71        1.52      1.05 o 
  -1   9  11       13.06       16.59      1.42 o 
   0   9  11        7.49        5.04      0.87 o 
   1   9  11        0.04        1.33      1.02 o 
   2   9  11        0.20        0.85      0.91 o 
   3   9  11        5.49        6.18      1.85 o 
   4   9  11        0.23        1.92      1.30 o 
  -3  10  11        5.45        4.25      1.25 o 
  -2  10  11        1.26        3.38      1.20 o 
  -1  10  11       14.27       19.69      2.27 o 
   0  10  11        3.96        2.76      2.94 o 
   1  10  11        4.00        4.71      1.89 o 
   2  10  11        3.32        2.06      1.72 o 
   3  10  11        2.58        1.50      2.54 o 
  -2  11  11        6.04        6.64      3.32 o 
  -1  11  11        2.14        4.44      1.88 o 
   0  11  11        0.64        2.09      2.58 o 
   1  11  11       20.89       25.37      4.13 o 
   2  11  11        0.45       -0.35      1.58 o 
  -6   0  12       61.13       53.26     10.60 o 
  -4   0  12      481.35      480.02     16.59 o 
  -2   0  12       35.96       44.65      5.81 o 
   0   0  12        9.49        8.24      2.08 o 
   2   0  12      232.60      214.02     17.07 o 
   4   0  12       46.92       56.57      5.69 o 
   6   0  12        2.39        1.87      1.31 o 
  -6   1  12       72.65       73.83      3.96 o 
  -5   1  12       12.61       13.30      1.16 o 
  -4   1  12       23.12       18.54      1.21 o 
  -3   1  12      143.08      144.72      6.11 o 
  -2   1  12      146.11      132.88      6.07 o 
  -1   1  12       70.80       54.60      2.32 o 
   0   1  12      113.30      109.50      3.78 o 
   1   1  12       13.98        9.92      2.11 o 
   2   1  12        2.99        3.40      1.26 o 
   3   1  12       65.48       52.96      3.18 o 
   4   1  12       20.79       19.19      1.89 o 
   5   1  12       42.42       39.08      4.63 o 
   6   1  12       26.33       22.37      3.06 o 
  -6   2  12       23.05       25.75      3.58 o 
  -5   2  12       37.21       35.31      4.86 o 
  -4   2  12        2.85        4.19      0.93 o 
  -3   2  12       11.39        7.81      1.67 o 
  -2   2  12       65.65       51.30      3.21 o 
  -1   2  12        5.98        4.40      1.24 o 
   0   2  12       20.22       11.48      1.90 o 
   1   2  12        2.07        1.35      1.44 o 
   2   2  12        0.49        0.30      0.92 o 
   3   2  12       20.03       20.53      1.60 o 
   4   2  12        0.08        1.81      1.16 o 
   5   2  12        0.77        1.38      1.19 o 
   6   2  12        0.33        1.74      1.54 o 
  -6   3  12        4.78        3.15      1.79 o 
  -5   3  12        4.07        3.64      1.04 o 
  -4   3  12        2.04        2.53      1.00 o 
  -3   3  12        9.68       13.33      1.77 o 
  -2   3  12        0.94        2.85      1.15 o 
  -1   3  12        0.28        0.70      1.03 o 
   0   3  12        0.02        0.57      1.33 o 
   1   3  12        0.61       -0.42      1.39 o 
   2   3  12        3.04        2.03      1.26 o 
   3   3  12        2.11        2.87      1.42 o 
   4   3  12       16.13       16.50      1.46 o 
   5   3  12        3.82        3.70      1.22 o 
   6   3  12        0.74        2.43      2.35 o 
  -6   4  12        2.24        3.45      1.88 o 
  -5   4  12       32.68       33.68      3.01 o 
  -4   4  12       10.92       10.66      0.93 o 
  -3   4  12        1.36       -0.57      1.10 o 
  -2   4  12        7.85        9.29      1.83 o 
  -1   4  12       77.75       91.30      3.24 o 
   0   4  12       35.29       28.26      1.62 o 
   1   4  12        6.35        5.21      1.86 o 
   2   4  12        1.66        1.29      1.13 o 
   3   4  12        9.50       13.23      2.48 o 
   4   4  12        0.25        0.42      1.24 o 
   5   4  12        3.19        3.37      1.34 o 
  -6   5  12        0.22        0.42      1.50 o 
  -5   5  12        0.07        1.95      3.04 o 
  -4   5  12        9.23        7.69      1.03 o 
  -3   5  12      174.64      196.96      9.21 o 
  -2   5  12      109.43      106.93      3.62 o 
  -1   5  12        4.29        5.15      1.27 o 
   0   5  12       70.33       60.92      3.18 o 
   1   5  12       18.48       22.44      1.69 o 
   2   5  12        0.56        1.05      0.85 o 
   3   5  12        0.00        2.46      0.82 o 
   4   5  12        0.01        1.45      1.13 o 
   5   5  12        2.88        5.49      1.44 o 
  -5   6  12       32.91       24.62      4.83 o 
  -4   6  12       26.44       26.51      2.43 o 
  -3   6  12       22.17       21.56      1.50 o 
  -2   6  12      113.49      117.29      6.36 o 
  -1   6  12       59.15       57.72      2.64 o 
   0   6  12        6.56        6.36      1.35 o 
   1   6  12        3.30        5.62      1.47 o 
   2   6  12        0.01        0.80      0.85 o 
   3   6  12        4.87        5.80      1.27 o 
   4   6  12        4.87        6.93      1.43 o 
   5   6  12       10.83       11.74      1.64 o 
  -5   7  12       89.33       95.77     12.11 o 
  -4   7  12      119.08      129.97      7.47 o 
  -3   7  12        0.50        2.44      0.89 o 
  -2   7  12        0.60       -0.39      0.82 o 
  -1   7  12        1.78        1.77      0.63 o 
   0   7  12        1.78        1.61      1.21 o 
   1   7  12        0.09        1.22      1.26 o 
   2   7  12       18.87       13.74      1.66 o 
   3   7  12        1.57        2.11      1.57 o 
   4   7  12        0.71        1.56      1.35 o 
  -4   8  12        4.27        1.90      2.02 o 
  -3   8  12       76.11       89.65     11.29 o 
  -2   8  12        0.69        4.61      1.14 o 
  -1   8  12       21.19       25.88      3.39 o 
   0   8  12       46.92       57.26      3.03 o 
   1   8  12       16.89       17.25      1.53 o 
   2   8  12        1.32        1.06      0.95 o 
   3   8  12        0.86        0.21      1.31 o 
   4   8  12        0.26        0.97      1.08 o 
  -3   9  12        1.06        1.82      1.14 o 
  -2   9  12       30.31       36.80      2.46 o 
  -1   9  12       10.33       15.46      2.17 o 
   0   9  12        0.00        5.38      2.86 o 
   1   9  12        1.04        2.13      1.41 o 
   2   9  12       14.77       15.65      1.68 o 
   3   9  12        0.62       -0.29      1.17 o 
  -2  10  12        0.55        2.94      1.79 o 
  -1  10  12        9.30        5.43      2.13 o 
   0  10  12       18.35       19.72      3.64 o 
   1  10  12       47.05       53.47      9.43 o 
   2  10  12        3.45        6.09      2.65 o 
  -5   0  13        5.18        3.65      2.85 o 
  -3   0  13        0.06        0.59      0.87 o 
  -1   0  13        0.01        1.57      1.37 o 
   1   0  13       18.23       17.16      3.11 o 
   3   0  13        5.50        3.27      1.30 o 
   5   0  13       21.98       19.78      4.02 o 
  -6   1  13        3.57        5.02      2.91 o 
  -5   1  13        4.74        2.68      1.98 o 
  -4   1  13        0.35        1.19      1.09 o 
  -3   1  13       21.64       18.73      1.66 o 
  -2   1  13        0.69       -1.05      1.05 o 
  -1   1  13        4.27        5.31      1.20 o 
   0   1  13        3.82        3.94      1.35 o 
   1   1  13       20.77       16.76      1.59 o 
   2   1  13        3.26        5.98      1.49 o 
   3   1  13        6.23        6.75      1.23 o 
   4   1  13        3.11        8.16      1.75 o 
   5   1  13        5.79        2.30      2.57 o 
  -6   2  13        6.24        6.67      2.06 o 
  -5   2  13       17.29       26.81      3.94 o 
  -4   2  13        7.37        9.58      2.20 o 
  -3   2  13        1.69        1.14      0.63 o 
  -2   2  13        0.11        0.34      0.77 o 
  -1   2  13        0.50        0.35      1.99 o 
   0   2  13        7.72        8.76      1.79 o 
   1   2  13        6.23        3.06      2.87 o 
   2   2  13        4.16        6.54      1.48 o 
   3   2  13        1.64        3.57      1.65 o 
   4   2  13        1.70        2.96      1.56 o 
   5   2  13       13.67       14.25      1.86 o 
  -5   3  13       13.14       17.23      4.31 o 
  -4   3  13       12.44       10.48      1.62 o 
  -3   3  13        1.71        1.79      1.06 o 
  -2   3  13       16.70       17.82      1.41 o 
  -1   3  13       68.54       60.04      3.50 o 
   0   3  13       10.17       11.51      2.29 o 
   1   3  13       16.57       14.42      1.81 o 
   2   3  13       14.41       11.07      1.50 o 
   3   3  13       25.23       27.74      2.47 o 
   4   3  13       19.06       20.22      2.56 o 
   5   3  13        0.03        1.02      1.72 o 
  -5   4  13        4.49        3.98      1.80 o 
  -4   4  13        0.10        0.94      0.91 o 
  -3   4  13        7.05        4.41      0.78 o 
  -2   4  13        8.20        6.70      1.21 o 
  -1   4  13        4.88        4.79      1.18 o 
   0   4  13       26.76       23.79      1.65 o 
   1   4  13        6.85       10.81      1.92 o 
   2   4  13       47.80       49.21      3.13 o 
   3   4  13        0.10        2.04      0.91 o 
   4   4  13        1.20        1.03      1.03 o 
   5   4  13        8.67        8.59      1.41 o 
  -5   5  13       20.64       18.51      2.74 o 
  -4   5  13       34.30       42.03      1.83 o 
  -3   5  13       14.02       15.58      1.75 o 
  -2   5  13        0.06        0.41      1.15 o 
  -1   5  13        8.20        6.35      1.46 o 
   0   5  13       14.43       11.47      1.50 o 
   1   5  13        7.72       10.09      2.52 o 
   2   5  13        0.09        0.92      1.40 o 
   3   5  13        6.39        6.90      1.63 o 
   4   5  13        0.13        0.57      1.19 o 
  -4   6  13        3.95        4.22      1.10 o 
  -3   6  13       18.88       23.18      2.45 o 
  -2   6  13       28.16       37.62      2.54 o 
  -1   6  13        4.44        4.38      1.04 o 
   0   6  13       15.82       17.51      1.42 o 
   1   6  13        1.16        0.33      1.13 o 
   2   6  13        1.97        3.93      1.36 o 
   3   6  13        0.19        0.55      1.69 o 
   4   6  13        4.26        5.46      1.63 o 
  -4   7  13        0.37       -2.32      2.32 o 
  -3   7  13       39.03       51.78      3.46 o 
  -2   7  13       20.30       21.78      2.33 o 
  -1   7  13       20.18       20.89      2.02 o 
   0   7  13       10.64       12.73      2.17 o 
   1   7  13        0.77        1.04      1.17 o 
   2   7  13        0.14        1.30      1.09 o 
   3   7  13       17.03       18.10      2.30 o 
  -3   8  13       19.45       16.13      2.10 o 
  -2   8  13        0.00        4.11      2.67 o 
  -1   8  13        8.72        9.20      1.24 o 
   0   8  13       19.08       25.41      1.84 o 
   1   8  13        3.55        0.06      1.45 o 
   2   8  13       23.71       22.37      3.08 o 
   3   8  13       20.65       20.94      2.79 o 
  -2   9  13        9.36       12.61      1.64 o 
  -1   9  13        0.69        1.75      1.34 o 
   0   9  13        0.03        1.63      1.32 o 
   1   9  13        4.29        9.16      1.26 o 
   2   9  13        8.30        7.19      1.86 o 
  -4   0  14       20.69       19.78      3.93 o 
  -2   0  14        7.52       11.08      1.48 o 
   0   0  14        6.69        4.04      3.53 o 
   2   0  14       53.42       61.42      6.80 o 
   4   0  14        3.68        5.29      2.34 o 
  -5   1  14        1.12        7.96      3.41 o 
  -4   1  14        0.68       -1.51      1.63 o 
  -3   1  14        0.00        2.45      1.03 o 
  -2   1  14       12.88       12.08      1.66 o 
  -1   1  14        1.32        1.61      0.80 o 
   0   1  14       33.35       35.78      2.60 o 
   1   1  14        3.15        2.70      1.45 o 
   2   1  14        0.64        3.34      1.51 o 
   3   1  14        0.30        1.27      1.11 o 
   4   1  14        4.05        1.99      1.31 o 
  -5   2  14        1.49        4.86      2.39 o 
  -4   2  14        0.00        2.10      1.26 o 
  -3   2  14        0.02        0.35      1.05 o 
  -2   2  14        8.52        9.21      1.26 o 
  -1   2  14        0.02        1.51      0.74 o 
   0   2  14        0.70        0.19      0.96 o 
   1   2  14        3.73        5.99      1.31 o 
   2   2  14        0.77       -0.70      1.26 o 
   3   2  14        1.15        2.07      1.01 o 
   4   2  14       36.32       36.44      4.51 o 
  -5   3  14        6.32        5.54      2.67 o 
  -4   3  14        4.94        5.92      1.92 o 
  -3   3  14        5.85        4.51      1.30 o 
  -2   3  14        0.01        0.58      1.12 o 
  -1   3  14        7.49        5.50      2.13 o 
   0   3  14        0.03       -0.29      1.20 o 
   1   3  14       13.54       12.77      1.54 o 
   2   3  14       16.54       18.68      1.85 o 
   3   3  14        0.76       -0.07      1.10 o 
   4   3  14        0.05        1.13      0.88 o 
  -4   4  14       14.32       19.78      2.43 o 
  -3   4  14        0.56        0.06      1.03 o 
  -2   4  14        2.33        2.84      1.40 o 
  -1   4  14        9.50        8.25      1.54 o 
   0   4  14        1.37        2.25      1.24 o 
   1   4  14        0.05        0.81      1.47 o 
   2   4  14        0.60        0.97      1.37 o 
   3   4  14       90.99      111.50      3.33 o 
   4   4  14        1.99        1.01      1.14 o 
  -4   5  14        4.08        2.91      1.23 o 
  -3   5  14        4.61        4.17      1.36 o 
  -2   5  14        7.15        3.66      1.62 o 
  -1   5  14        7.33        8.11      1.57 o 
   0   5  14        1.89        1.57      1.36 o 
   1   5  14       60.94       65.28      5.69 o 
   2   5  14        0.78        1.91      1.15 o 
   3   5  14        0.75        0.89      2.17 o 
  -3   6  14        3.45        4.28      1.21 o 
  -2   6  14        0.56        0.75      1.14 o 
  -1   6  14        2.10        0.34      1.81 o 
   0   6  14        4.48        6.87      1.55 o 
   1   6  14        2.48       -0.09      1.80 o 
   2   6  14        0.51        1.55      1.79 o 
   3   6  14        8.54        9.72      1.53 o 
  -3   7  14        2.01        2.80      1.18 o 
  -2   7  14        8.81        9.95      1.49 o 
  -1   7  14        1.81        3.07      1.01 o 
   0   7  14        0.09        1.30      1.02 o 
   1   7  14        4.71        6.23      2.18 o 
   2   7  14        3.81        5.52      1.62 o 
  -2   8  14        1.63        1.15      1.97 o 
  -1   8  14       18.53       18.52      2.20 o 
   0   8  14        0.82        2.61      1.57 o 
   1   8  14        3.81        8.00      1.62 o 
  -3   0  15       11.58       17.48      3.26 o 
  -1   0  15       40.17       55.53      5.02 o 
   1   0  15       36.65       47.12      6.40 o 
   3   0  15       13.55       12.66      2.80 o 
  -4   1  15        1.20       -1.21      1.21 o 
  -3   1  15        4.81        4.56      1.39 o 
  -2   1  15        3.45        4.75      1.53 o 
  -1   1  15       19.24       29.13      2.98 o 
   0   1  15       41.85       52.87      3.13 o 
   1   1  15       16.68       21.19      2.27 o 
   2   1  15       16.29       19.34      1.95 o 
   3   1  15       26.79       29.50      3.76 o 
  -4   2  15        2.44        2.64      1.55 o 
  -3   2  15        0.18        3.61      1.12 o 
  -2   2  15       12.72       12.90      2.35 o 
  -1   2  15        1.76        1.16      1.34 o 
   0   2  15       19.02       20.10      2.36 o 
   1   2  15       17.60       22.79      2.36 o 
   2   2  15       68.61       87.34      5.61 o 
   3   2  15        0.07       -0.86      1.17 o 
  -4   3  15        0.50        2.19      2.10 o 
  -3   3  15        4.34        4.41      1.33 o 
  -2   3  15       19.80       21.20      1.85 o 
  -1   3  15        0.16        1.70      1.92 o 
   0   3  15       11.03       13.04      2.36 o 
   1   3  15        9.85       14.23      1.73 o 
   2   3  15        0.37        0.96      1.10 o 
   3   3  15        4.65        3.84      1.45 o 
  -3   4  15        0.05        3.38      1.29 o 
  -2   4  15        3.27        2.42      1.17 o 
  -1   4  15        1.30        0.84      1.20 o 
   0   4  15        7.36        8.87      1.37 o 
   1   4  15        1.64        4.61      1.55 o 
   2   4  15       19.38       22.48      2.76 o 
   3   4  15        0.17        1.36      1.14 o 
  -3   5  15        1.02        0.87      1.28 o 
  -2   5  15       10.52       12.73      1.83 o 
  -1   5  15        0.00        0.89      1.34 o 
   0   5  15        5.56        6.87      1.69 o 
   1   5  15        6.94       12.03      2.12 o 
   2   5  15       10.93       12.27      1.58 o 
  -2   6  15        5.59        4.89      1.76 o 
  -1   6  15        1.85        2.15      0.89 o 
   0   6  15       11.90        9.83      1.47 o 
   1   6  15       22.37       32.38      3.18 o 
  -2   0  16        0.16       -0.72      1.80 o 
   0   0  16       80.79      112.92     21.65 o 
   2   0  16       14.89       18.10      3.02 o 
  -3   1  16        5.97        7.48      1.17 o 
  -2   1  16       22.62       25.84      3.17 o 
  -1   1  16        1.26       -0.82      1.22 o 
   0   1  16        9.33       15.31      2.14 o 
   1   1  16        5.68        5.79      1.50 o 
   2   1  16       11.79       13.01      1.77 o 
  -2   2  16       40.82       44.82      5.76 o 
  -1   2  16       10.17       13.38      2.23 o 
   0   2  16        3.72        7.69      2.25 o 
   1   2  16        1.54        5.17      1.76 o 
   2   2  16        1.08       -1.04      1.36 o 
  -2   3  16        0.00        2.03      1.45 o 
  -1   3  16        6.29        8.58      1.75 o 
   0   3  16       14.93       14.06      2.58 o 
   1   3  16        0.00        1.13      1.37 o 
  -1   4  16        7.90        9.35      2.11 o 
   0   4  16        0.00        2.26      1.75 o 
                                                 
